# Supplementary material for: A comparison of genotyping arrays
Source: Eur J Hum Genet. 2021 Jun 18;29(11):1611–24. doi: 10.1038/s41431-021-00917-7 (PMC8560858; doi:10.1038/s41431-021-00917-7)
Supplement: Supplementary file 15 — Supplementary Table 1 [file 41431_2021_917_MOESM15_ESM.xlsx]

## Sheet: Sheet1
Supplementary Table 1: Overlap between arrays based on exact matches of chromosome and position.
	Exome	Immuno	Cyto12	Core	DrugDev	Onco	Psych	Axiom_ASI	660w-Quad	Axiom_CHB	Axiom_NL	Axiom_EUR	OmniExpress	GSAv1	GSAv3	Axiom_LAT	Axiom_UKB	Cyto850	OmniZH	PMRA	PMDA	Affy6.0	Multi_AFR	Multi_EUR	Global	Axiom_AFR	Omni2.5	Omni5
Exome	242682	7268	4918	6503	48302	20449	234943	13121	12404	7299	13354	14078	19106	34316	35581	18751	66616	27680	19317	22206	13663	9409	211482	211404	211560	14322	40064	65344
Immuno	7268	252603	25155	24200	33561	36108	30923	42986	67949	37646	60691	43454	68225	33726	34466	45200	37040	70505	70304	28520	30277	69930	51064	53159	54556	64686	102047	140571
Cyto12	4918	25155	296540	115346	124317	118016	116900	73897	135954	46512	64605	58462	215986	74936	76948	57625	37811	218245	197330	33557	35501	80745	127099	128681	130158	101130	229486	253556
Core	6503	24200	115346	298725	293865	246296	288019	69481	128828	44619	64605	56148	252661	133591	133686	55848	42763	253869	226274	41981	34478	78480	245309	243474	276064	90255	252249	256117
DrugDev	48302	33561	124317	293865	475035	258339	334324	87016	150112	58812	82953	81212	278197	160533	162525	85641	81769	284941	258946	60746	55480	96151	307564	308851	345184	123591	313054	349128
Onco	20449	36108	118016	246296	258339	498195	259012	93856	155902	64693	91328	89406	273790	152028	153287	95400	79808	277733	259297	56808	60573	107186	271698	274054	278471	136520	316948	368007
Psych	234943	30923	116900	288019	334324	259012	569789	81827	138549	52477	95501	72078	265399	167658	169227	77944	112389	275004	242527	63675	50808	87605	452106	450874	485907	105898	291146	327456
Axiom_ASI	13121	42986	73897	69481	87016	93856	81827	629957	151204	65416	159055	302988	194997	86505	88699	239228	109995	199519	218316	86708	94532	195572	132746	142459	143805	252059	306387	372032
660w-Quad	12404	67949	135954	128828	150112	155902	138549	151204	587527	95242	139229	142081	318667	104072	111072	139072	88603	321820	301898	69392	73620	166565	174111	180037	181393	214156	383356	534731
Axiom_CHB	7299	37646	46512	44619	58812	64693	52477	65416	95242	657520	319798	66062	119261	70777	72819	106762	94679	124751	158715	101565	93955	387291	97188	114348	115497	237996	240288	302899
Axiom_NL	13354	60691	64605	64605	82953	91328	95501	159055	139229	319798	670931	137946	174810	82724	85962	137911	141751	179323	185055	95625	89192	569545	123686	130755	131463	228732	266804	343629
Axiom_EUR	14078	43454	58462	56148	81212	89406	72078	302988	142081	66062	137946	674897	171533	111438	113313	444278	174726	177220	203102	95082	115407	144477	141922	154815	155230	262507	329752	434480
OmniExpress	19106	68225	215986	252661	278197	273790	265399	194997	318667	119261	174810	171533	715322	173049	177178	171064	105910	714613	589695	84784	90649	221547	295966	301983	305874	274848	703531	697640
GSAv1	34316	33726	74936	133591	160533	152028	167658	86505	104072	70777	82724	111438	173049	618406	599330	133897	262817	179869	198035	114866	123946	82255	334619	369310	373196	158264	291045	395131
GSAv3	35581	34466	76948	133686	162525	153287	169227	88699	111072	72819	85962	113313	177178	599330	652879	136646	266178	184646	201727	120417	135690	85738	332637	366572	373233	161151	295495	404491
Axiom_LAT	18751	45200	57625	55848	85641	95400	77944	239228	139072	106762	137911	444278	171064	133897	136646	817494	251541	179830	206363	157369	194114	146765	165648	176625	180455	396305	368812	493107
Axiom_UKB	66616	37040	37811	42763	81769	79808	112389	109995	88603	94679	141751	174726	105910	262817	266178	251541	845131	116419	136381	280857	288264	96756	179850	196673	205308	251291	282108	454050
Cyto850	27680	70505	218245	253869	284941	277733	275004	199519	321820	124751	179323	177220	714613	179869	184646	179830	116419	850078	596258	91772	98862	227827	310898	317532	322571	291363	742074	774233
OmniZH	19317	70304	197330	226274	258946	259297	242527	218316	301898	158715	185055	203102	589695	198035	201727	206363	136381	596258	899381	108483	116299	220773	316108	332067	335926	328976	886371	863873
PMRA	22206	28520	33557	41981	60746	56808	63675	86708	69392	101565	95625	95082	84784	114866	120417	157369	280857	91772	108483	920520	425550	85146	108171	128749	145791	307466	211765	290355
PMDA	13663	30277	35501	34478	55480	60573	50808	94532	73620	93955	89192	115407	90649	123946	135690	194114	288264	98862	116299	425550	920950	90470	121955	130266	139548	356281	239470	346804
Affy6.0	9409	69930	80745	78480	96151	107186	87605	195572	166565	387291	569545	144477	221547	82255	85738	146765	96756	227827	220773	85146	90470	932711	145556	151328	154703	295646	343709	439746
Multi_AFR	211482	51064	127099	245309	307564	271698	452106	132746	174111	97188	123686	141922	295966	334619	332637	165648	179850	310898	316108	108171	121955	145556	1425533	1210880	1425533	291709	470044	585809
Multi_EUR	211404	53159	128681	243474	308851	274054	450874	142459	180037	114348	130755	154815	301983	369310	366572	176625	196673	317532	332067	128749	130266	151328	1210880	1473819	1473819	265680	483075	626867
Global	211560	54556	130158	276064	345184	278471	485907	143805	181393	115497	131463	155230	305874	373196	373233	180455	205308	322571	335926	145791	139548	154703	1425533	1473819	1767356	309043	505734	653854
Axiom_AFR	14322	64686	101130	90255	123591	136520	105898	252059	214156	237996	228732	262507	274848	158264	161151	396305	251291	291363	328976	307466	356281	295646	291709	265680	309043	2267890	757460	876904
Omni2.5	40064	102047	229486	252249	313054	316948	291146	306387	383356	240288	266804	329752	703531	291045	295495	368812	282108	742074	886371	211765	239470	343709	470044	483075	505734	757460	2435200	2235000
Omni5	65344	140571	253556	256117	349128	368007	327456	372032	534731	302899	343629	434480	697640	395131	404491	493107	454050	774233	863873	290355	346804	439746	585809	626867	653854	876904	2235000	4082109
