# Supplementary material for: A comparison of genotyping arrays
Source: Eur J Hum Genet. 2021 Jun 18;29(11):1611–24. doi: 10.1038/s41431-021-00917-7 (PMC8560858; doi:10.1038/s41431-021-00917-7)
Supplement: Supplementary file 16 — Supplementary Table 2 [file 41431_2021_917_MOESM16_ESM.xlsx]

## Sheet: Sheet1
Supplementary Table 2: Counts of the number of variants in each array per ACMG actionable gene
Gene	Exome	Immuno	Cyto12	Core	DrugDev	Onco	Psych	Axiom_ASI	660w_quad	Axiom_CHB	Axiom_NL	Axiom_EUR	OmniExpress	GSAv1	GSAv3	Axiom_LAT	Axiom_UKB	Cyto850	OmniZH	PMRA	PMDA	Affy6.0	Multi_AFR	Multi_EUR	Global	Axiom_AFR	Omni2.5	Omni5
RET	11	0	0	1	9	1	11	0	0	1	0	0	2	33	99	1	217	4	2	47	198	0	29	30	41	0	2	2
BMPR1A	2	0	0	0	2	0	2	0	0	0	0	0	0	8	52	0	16	0	0	13	51	0	4	4	7	0	0	0
PTEN	1	0	1	0	0	1	72	0	0	0	0	0	0	63	178	0	124	0	0	96	224	0	3	3	26	1	0	1
ACTA2	1	0	0	0	0	0	1	1	0	1	0	0	0	15	26	0	2	2	0	17	22	0	5	5	5	0	0	7
SDHD	5	0	0	0	0	1	5	1	0	0	0	0	0	7	29	0	37	4	0	21	47	0	4	4	14	0	0	1
KCNQ1	6	0	0	1	9	0	7	0	1	2	0	0	0	150	222	0	250	1	1	282	245	0	31	29	171	0	1	5
WT1	2	0	0	1	3	0	2	0	0	0	1	0	0	3	29	0	65	1	0	19	45	0	4	4	8	0	0	0
MYBPC3	22	0	0	2	2	3	23	0	0	1	0	0	3	209	313	3	342	9	1	264	397	0	100	102	106	2	4	22
LMNA	6	0	0	1	5	1	6	0	0	0	0	0	0	77	175	0	188	0	0	120	205	0	24	25	55	0	0	4
SDHAF2	3	0	0	0	1	0	3	0	0	0	0	0	0	2	5	0	4	0	0	2	5	0	5	5	6	0	0	0
SDHC	0	0	0	0	0	0	0	0	0	0	0	0	0	4	18	0	12	1	0	7	23	0	7	7	7	0	0	1
MEN1	4	0	0	0	0	1	4	0	0	1	0	0	1	43	133	1	168	3	0	56	182	0	9	9	13	0	2	1
SDHB	5	0	0	1	1	1	6	0	0	0	2	0	0	35	80	0	87	1	0	38	118	0	13	14	16	0	0	0
CACNA1S	41	5	0	2	39	1	162	3	1	2	1	1	2	42	37	2	9	4	2	12	15	1	60	60	65	4	6	11
TNNT2	4	0	0	2	6	0	6	0	0	0	0	0	1	47	75	0	51	4	0	58	75	0	15	15	20	0	1	14
MYL2	3	0	0	0	0	0	3	0	0	0	0	0	1	21	27	0	12	6	0	27	26	0	6	6	7	0	2	7
PKP2	12	0	0	3	3	2	14	0	0	0	0	0	0	46	90	0	102	2	0	55	131	0	32	34	35	0	1	4
RYR2	28	0	0	8	33	4	35	1	0	0	2	0	1	115	286	1	145	6	1	124	203	0	82	82	97	0	7	10
BRCA2	31	1	0	7	7	95	36	1	0	0	1	0	4	297	891	1	489	6	1	371	1116	1	58	58	314	0	4	23
RB1	11	0	0	1	9	6	11	0	0	0	0	0	1	18	126	0	49	2	0	59	128	0	22	21	65	0	1	5
ATP7B	22	1	0	22	42	1	44	1	1	0	2	1	2	43	141	2	53	5	2	71	102	0	98	99	123	0	3	5
MYH7	7	0	0	5	11	0	12	0	0	0	0	0	0	246	405	0	478	26	0	322	512	0	61	62	74	0	2	28
MUTYH	12	0	0	2	2	3	13	0	0	0	0	0	0	39	83	0	46	1	0	37	93	0	35	35	38	0	0	2
ACTC1	0	0	0	0	0	0	0	0	0	0	0	0	0	17	30	0	18	3	0	16	28	0	6	6	8	1	1	6
FBN1	23	0	3	10	31	4	32	4	0	3	3	1	10	283	1019	4	23	23	3	350	654	3	61	60	79	3	14	22
PCSK9	15	0	0	0	14	2	14	0	0	0	0	0	1	5	23	1	23	2	0	14	48	0	26	26	37	1	2	4
TPM1	1	0	0	0	0	0	1	1	0	0	0	2	0	29	50	1	22	4	0	38	44	0	6	6	12	1	1	11
SMAD3	2	1	0	0	3	1	2	1	0	0	1	1	0	20	34	0	2	2	0	27	31	0	2	2	9	1	2	3
MYH11	16	0	0	3	3	2	27	1	2	0	3	0	1	13	23	2	10	9	1	13	17	0	30	30	32	0	2	40
TSC2	27	0	0	1	2	0	28	0	0	0	1	0	0	88	289	0	183	21	0	67	323	0	41	41	52	0	0	1
BRCA1	20	0	3	14	30	42	33	0	0	0	0	2	3	216	658	1	467	4	2	363	956	0	42	46	110	0	4	12
TP53	1	0	1	7	9	6	8	1	0	0	0	0	1	77	230	0	170	1	0	88	284	0	20	21	31	0	1	2
DSC2	11	0	0	2	2	0	12	0	0	0	0	0	0	14	29	0	34	0	0	16	46	0	20	20	22	0	0	1
DSG2	14	0	0	5	5	2	17	1	1	1	0	1	1	31	46	1	63	3	0	35	71	1	27	28	37	0	1	3
SMAD4	2	0	0	0	0	0	2	0	0	0	0	0	0	12	76	0	28	3	0	20	72	0	2	2	30	0	0	0
LDLR	25	0	1	6	26	1	30	1	0	1	0	0	0	34	700	0	627	3	0	86	1024	0	102	103	135	0	0	4
STK11	1	0	0	0	1	3	1	0	0	0	0	0	0	25	85	1	46	3	0	33	104	0	9	9	14	0	0	2
RYR1	71	1	0	9	77	2	78	2	0	2	2	2	1	96	246	2	68	9	1	87	200	1	164	169	241	1	6	37
TNNI3	3	0	0	1	3	0	4	0	0	0	0	0	0	43	63	2	42	6	0	56	62	0	8	8	11	1	1	6
COL3A1	17	0	1	1	1	2	17	1	0	0	1	0	1	48	364	1	7	3	0	251	359	0	34	33	274	0	1	12
APOB	47	11	1	22	65	8	66	4	2	4	5	4	5	41	67	7	68	6	4	18	140	4	68	69	92	3	9	18
NF2	5	1	0	1	1	0	5	0	0	1	0	0	0	2	52	0	24	3	0	15	55	1	17	16	27	1	0	0
MSH2	9	0	1	4	4	20	13	2	0	1	0	0	1	219	303	1	272	4	1	216	465	0	26	28	39	1	2	6
MSH6	14	0	0	8	8	9	21	0	0	0	1	0	0	92	216	0	184	1	0	87	325	0	31	32	38	0	1	2
VHL	1	0	0	3	3	0	5	0	0	0	0	0	0	37	107	0	216	1	0	76	159	0	10	10	27	0	0	0
TMEM43	13	0	0	3	3	0	15	0	0	0	0	0	0	12	15	0	2	2	0	7	5	0	23	23	28	0	2	6
TGFBR2	4	0	0	5	8	3	9	2	0	0	0	0	0	39	92	0	72	0	0	46	61	0	8	9	26	0	1	4
MLH1	21	0	0	7	7	18	27	2	0	0	0	0	1	231	316	1	305	6	0	215	462	0	31	34	51	0	1	6
SCN5A	27	1	0	15	40	1	360	1	1	1	2	0	1	190	318	3	419	11	2	452	236	0	107	110	154	1	5	9
MYL3	1	0	0	1	1	1	2	0	0	0	0	0	1	13	19	0	11	7	0	17	18	0	8	8	8	1	1	6
APC	20	0	1	5	5	15	25	1	0	0	4	1	1	57	288	1	56	5	0	90	280	0	34	35	48	0	1	2
DSP	36	0	0	5	5	2	40	1	0	3	5	2	2	53	137	1	107	4	1	59	163	1	66	68	80	1	5	14
KCNH2	5	0	0	1	6	0	6	0	0	0	1	0	0	175	253	0	310	1	0	378	251	0	42	42	55	0	0	0
PRKAG2	5	0	0	0	0	1	6	0	0	0	3	0	0	15	22	0	14	2	0	19	20	0	6	6	8	0	1	2
PMS2	6	0	0	2	2	8	8	0	0	0	0	0	0	38	98	0	81	5	0	49	180	0	15	16	18	0	0	4
TGFBR1	1	0	0	0	1	0	1	0	0	0	0	0	0	21	40	0	36	1	0	25	34	0	6	6	12	0	0	0
TSC1	8	0	0	0	0	2	8	0	0	0	2	0	0	33	136	0	32	5	0	21	87	0	22	22	23	0	0	0
GLA	5	0	0	5	9	0	9	0	0	0	2	0	1	60	157	0	10	4	0	18	147	0	8	8	18	0	1	1
OTC	3	0	0	2	5	1	5	1	0	0	0	1	1	12	232	0	3	25	1	14	277	0	6	7	25	0	1	1
