# Supplementary material for: A comparison of genotyping arrays
Source: Eur J Hum Genet. 2021 Jun 18;29(11):1611–24. doi: 10.1038/s41431-021-00917-7 (PMC8560858; doi:10.1038/s41431-021-00917-7)
Supplement: Supplementary file 17 — Supplementary Table 3 [file 41431_2021_917_MOESM17_ESM.xlsx]

## Sheet: Sheet1
Supplementary Table 3: Detailed information on coverage of CYP450-gene *-alleles per array. 1 equals covered, 0 equals not covered by this array.
Gene	*Allele	Defining variants	Coding allele(s)	Variant type	EUR	AFR	ASN	Functionality	Exome	Immuno	Cyto12	Core	DrugDev	Onco	Psych	Axiom_ASI	660w-Quad	Axiom_CHB	Axiom_NL	Axiom_EUR	OmniExpress	GSAv1	GSAv3	Axiom_LAT	Axiom_UKB	Cyto850	OmniZH	PMRA	PMDA	Affy6.0	Multi_AFR	Multi_EUR	Global	Axiom_AFR	Omni2.5	Omni5
CYP2A6	*1	Wildtype		N/A	0.646	0.651	0.308	Normal	0	0	0	0	0	0	0	0	0	0	0	0	0	0	0	0	0	0	0	0	0	0	0	0	0	0	0	0
CYP2A6	*2	rs1801272	T	Missense	0.023	0.005	0	Inactive	0	0	0	0	1	1	0	0	1	0	0	0	0	0	0	0	0	0	0	1	1	0	0	0	0	0	0	0
CYP2A6	*4	Null		Gene deletion	0.01	0.015	0.17	Inactive	0	0	0	0	0	0	0	0	0	0	0	0	0	0	0	0	0	0	0	0	0	0	0	0	0	0	0	0
CYP2A6	*5	rs5031017	A	Missense	0	0.001	0.001	Inactive	0	0	0	0	0	0	0	0	0	0	0	0	0	0	0	0	0	0	0	1	0	0	0	0	0	0	0	0
CYP2A6	*6	rs4986891	T	Missense	0	0	0.001	Decreased	0	0	0	0	0	0	0	0	1	0	0	0	0	0	0	0	0	0	0	0	1	0	0	0	0	0	0	0
CYP2A6	*7	rs5031016	G	Missense	0.001	0.001	0.129	Decreased	0	0	0	0	0	0	0	0	1	0	0	0	0	0	0	0	0	1	0	0	0	0	0	0	0	0	0	1
CYP2A6	*8	rs28399468	A	Missense	0.003	0.003	0.003	Normal	0	0	0	1	1	1	1	0	1	0	0	0	0	1	1	0	0	1	0	1	1	0	0	0	1	0	0	1
CYP2A6	*9	rs28399433	C	TATA box	0.111	0.083	0.23	Decreased	0	0	0	0	1	1	0	0	1	0	0	0	0	1	0	0	0	0	0	1	1	0	1	1	1	0	0	1
CYP2A6	*10	rs5031016, rs28399468	G, A	Missense	0.001	0.001	0.003	Decreased	0	0	0	0	0	0	0	0	1	0	0	0	0	0	0	0	0	1	0	0	0	0	0	0	0	0	0	1
CYP2A6	*14	rs28399435	T	Missense	0.014	0.008	0.001	Unknown	0	0	0	1	1	1	1	1	0	0	1	0	0	1	1	0	1	1	0	0	1	0	1	1	1	0	0	1
CYP2A6	*16	rs56256500	T	Missense	0	0.001	0	Unknown	0	0	0	1	1	1	1	0	0	0	0	1	0	1	0	1	0	0	0	0	0	0	1	0	1	1	0	0
CYP2A6	*17	rs28399454	T	Missense	0	0.112	0	Decreased	0	0	0	1	1	1	1	1	1	0	1	0	0	1	1	1	1	1	0	1	1	0	1	1	1	1	1	1
CYP2A6	*18	rs1809810	A	Missense	0.015	0.006	0.012	Decreased	0	0	0	0	0	0	0	0	0	0	0	0	0	0	0	0	0	0	0	0	0	0	0	0	0	0	0	0
CYP2A6	*19	rs5031016,rs1809810	G, A	Missense	0.001	0.001	0.012	Unknown	0	0	0	0	0	0	0	0	0	0	0	0	0	0	0	0	0	0	0	0	0	0	0	0	0	0	0	0
CYP2A6	*21	rs6413474	C	Missense	0.028	0.002	0.001	Decreased	0	0	0	0	0	0	0	0	0	0	1	0	0	0	1	0	1	1	0	0	0	0	0	0	0	0	0	1
CYP2A6	*22	rs60605885,rs60563539	C, T	Missense	0	0	0	Unknown	0	0	0	0	0	0	0	0	0	0	0	0	0	0	0	0	0	0	0	0	1	0	0	0	0	0	0	0
CYP2A6	*23	rs56256500	A	Missense	0	0.015	0	Decreased	0	0	0	1	1	1	1	0	0	0	0	1	0	1	0	1	0	0	0	0	0	0	1	0	1	1	0	0
CYP2A6	*24	rs143731390,rs72549435	A, G	Missense	0	0.009	0.001	Unknown	0	0	0	0	0	0	0	0	0	0	0	0	0	0	0	0	0	0	0	0	0	0	0	0	0	0	0	0
CYP2A6	*25	rs28399440	C	Missense	0	0.014	0	Unknown	0	0	0	0	0	1	0	0	0	0	0	0	0	1	1	0	0	0	0	0	1	0	0	0	0	0	0	0
CYP2A6	*26	rs59552350	C	Missense	0	0.004	0	Decreased	0	0	0	0	0	1	0	0	0	0	0	0	0	0	0	0	0	0	0	0	0	0	0	0	0	0	0	0
CYP2A6	*28	rs28399463,rs8192730	C, G	Missense	0	0.02	0.001	Unknown	0	0	0	0	0	0	0	0	0	0	0	0	0	0	0	0	0	0	0	0	0	0	0	0	0	0	0	0
CYP2A6	*35	rs143731390	A	Missense	0.149	0.059	0.128	Decreased	0	0	0	0	0	0	0	0	0	0	0	0	0	0	0	0	0	0	0	0	1	0	0	0	0	0	0	0
CYP2A6	*39	rs143690364	T	Missense	0	0.001	0	Decreased	0	0	0	0	0	0	0	0	0	0	0	0	0	0	0	0	0	0	0	0	0	0	1	0	1	0	0	0
CYP2A6	*41	rs140471703	T	Missense	0	0.002	0.001	Inactive	0	0	0	0	0	0	0	0	0	0	0	0	0	0	1	0	0	0	0	0	1	0	0	0	0	0	0	0
CYP1A1	*1	Wildtype		N/A	0.875	0.76	0.416	Normal	0	0	0	0	0	0	0	0	0	0	0	0	0	0	0	0	0	0	0	0	0	0	0	0	0	0	0	0
CYP1A1	*2A	rs4646903	C	3’ UTR	0.074	0.228	0.179	Unknown	0	0	0	0	0	1	0	0	0	0	0	0	0	0	0	0	0	0	0	0	0	0	0	1	1	0	0	0
CYP1A1	*2B	rs4646903, rs1048943	C, G	3’ UTR, Missense	0.034	0	0.251	Unknown	0	0	0	0	0	1	0	0	0	0	0	0	0	0	0	0	0	0	0	0	0	0	0	0	0	0	0	0
CYP1A1	*4	rs1799814	A	Missense	0.014	0.008	0	Unknown	1	0	0	0	1	1	1	0	0	0	1	0	1	1	1	0	1	1	0	1	1	0	0	0	0	0	1	1
CYP1A1	*5	rs41279188	A	Missense	0.002	0.001	0	Unknown	1	0	0	0	1	1	1	0	0	0	1	0	0	1	1	0	1	0	0	1	1	0	1	1	1	0	0	1
CYP1A1	*8	rs72547509	A	Missense	0	0	0.001	Unknown	0	0	0	0	0	1	0	0	0	0	0	0	0	0	1	0	0	0	0	1	1	0	0	0	0	0	0	0
CYP1A1	*10	rs56240201	T	Missense	0.001	0.002	0	Unknown	1	0	0	0	1	1	1	0	0	0	0	0	0	0	1	0	0	0	0	0	1	0	1	1	1	0	0	0
CYP1A1	*11	rs28399430	G	Missense	0	0	0.007	Unknown	1	0	0	0	1	1	1	0	1	0	0	0	1	1	1	0	0	1	1	1	1	0	1	1	1	0	1	1
CYP1A1	*12	rs143070677	C	Missense	0	0	0.005	Unknown	0	0	0	0	0	0	0	0	0	0	0	0	0	0	1	0	0	0	0	0	0	0	0	0	0	0	0	0
CYP1A1	*13	rs4646422	A	Missense	0	0.001	0.141	Unknown	1	0	0	0	1	1	1	0	1	1	1	0	1	1	1	0	1	1	1	1	1	0	1	1	1	0	1	1
CYP1A2	*1F	rs762551	A	5' UTR	0.656	0.439	0.588	Unknown	0	0	0	0	0	0	0	0	1	0	1	1	0	1	1	1	1	0	0	1	1	0	1	1	1	0	0	1
CYP1A2	*1K	rs12720461	T	5' UTR	0.024	0.061	0.002	Unknown	0	0	0	0	0	1	0	1	1	1	1	0	1	1	1	0	1	1	0	1	1	0	0	1	1	0	1	1
CYP1A2	*2	rs56160784	G	Missense	0	0	0.002	Unknown	0	0	0	0	0	0	0	0	0	0	0	0	0	0	1	0	0	0	0	1	1	0	0	0	0	0	0	0
CYP1A2	*3	rs56276455	A	Missense	0	0.001	0	Decreased	1	0	0	0	1	1	1	0	0	0	1	0	0	1	1	0	1	0	0	1	1	0	1	1	1	0	0	1
CYP1A2	*6	rs28399424	T	Missense	0.009	0	0.001	Inactive	1	0	0	0	1	1	1	0	0	0	1	0	1	1	1	0	1	1	0	1	1	0	1	1	1	0	1	0
CYP1A2	*7	rs56107638	A	Splicing defect	0	0	0.001	Decreased	0	0	0	1	1	0	1	0	0	0	0	0	0	0	1	0	0	0	0	0	1	0	0	0	1	0	0	0
CYP1A2	*8	rs72547517	A	Missense	0	0.001	0.001	Decreased	0	0	0	0	0	1	0	0	0	0	0	0	0	1	1	0	0	0	0	1	1	0	0	0	1	0	0	0
CYP1A2	*9	rs138652540	T	Missense	0	0.001	0.001	Unknown	1	0	0	0	1	0	1	0	0	0	0	0	0	0	1	0	0	0	0	1	1	0	1	1	1	0	0	0
CYP1A2	*10	rs72547512	C	Missense	0	0	0.001	Unknown	0	0	0	0	0	0	0	0	0	0	0	0	0	0	1	0	0	0	0	0	1	0	0	0	0	0	0	0
CYP1A2	*11	rs72547513	A	Missense	0	0	0.001	Decreased	0	0	0	0	0	1	0	0	0	0	0	0	0	1	0	0	0	0	0	0	1	0	0	0	0	0	0	0
CYP1A2	*13	rs35796837	A	Missense	0	0	0.004	Unknown	1	0	0	0	1	0	1	0	0	0	0	0	0	1	1	0	0	0	0	0	1	0	1	1	1	0	0	0
CYP1A2	*14	rs45486893	T	Missense	0.014	0	0.004	Unknown	1	0	0	0	1	0	1	0	0	0	0	0	0	0	1	0	0	0	0	0	1	0	1	1	1	0	0	0
CYP1A2	*16	rs72547515	A	Missense	0	0	0	Decreased	0	0	0	0	0	1	0	0	0	0	0	0	0	1	1	0	0	0	0	1	1	0	0	0	0	0	0	0
CYP2E1	*1	Wildtype		N/A	0.925	0.794	0.793	Normal	0	0	0	0	0	0	0	0	0	0	0	0	0	0	0	0	0	0	0	0	0	0	0	0	0	0	0	0
CYP2E1	*2	rs72559710	A	Missense	0	0	0.004	Decreased	1	0	0	0	1	0	1	0	0	0	1	0	0	0	1	0	1	0	0	1	1	0	1	1	1	0	0	0
CYP2E1	*3	rs55897648	A	Missense	0.008	0.001	0.001	Normal	1	0	0	1	1	1	1	0	0	0	1	0	0	0	1	0	1	0	0	1	1	0	1	1	1	0	0	1
CYP2E1	*4	rs6413419	A	Missense	0.025	0.205	0.001	Normal	1	0	0	0	1	1	1	1	1	0	1	1	1	1	1	1	1	1	0	1	1	0	1	1	1	0	1	1
CYP2E1	*5	rs3813867, rs2031920	C, T	5' UTR	0.041	0.002	0.202	Unknown	0	0	0	0	0	0	0	0	1	0	0	0	1	1	1	0	0	1	0	1	1	0	0	0	0	0	1	1
CYP4F2	*1	Wildtype		N/A	0.681	0.659	0.654	Normal	0	0	0	0	0	0	0	0	0	0	0	0	0	0	0	0	0	0	0	0	0	0	0	0	0	0	0	0
CYP4F2	*2	rs3093105	G	Missense	0.119	0.242	0.092	Unknown	0	0	0	0	0	0	0	0	0	0	1	0	0	1	0	0	1	0	0	1	1	0	0	0	0	0	0	0
CYP4F2	*3	rs2108622	A	Missense	0.201	0.099	0.254	Decreased	1	1	0	1	1	1	1	1	1	0	1	1	1	1	1	1	1	1	1	1	1	1	1	1	1	0	1	1
CYP2B6	*1	Wildtype		N/A	0.611	0.379	0.755	Normal	0	0	0	0	0	0	0	0	0	0	0	0	0	0	0	0	0	0	0	0	0	0	0	0	0	0	0	0
CYP2B6	*2	rs8192709	T	Missense	0.049	0.037	0.045	Unknown	0	0	0	0	0	0	0	0	0	1	1	0	0	1	1	1	1	0	0	1	1	1	0	0	0	0	0	0
CYP2B6	*3	rs45482602	A	Missense	0.001	0.001	0	Unknown	0	0	0	1	1	0	1	0	0	0	1	0	0	0	1	0	1	0	0	1	1	0	1	1	1	0	0	0
CYP2B6	*4	rs2279343	G	Missense	0.004	0.006	0.003	Increased	0	0	0	1	0	0	0	0	0	0	0	0	0	0	0	0	0	0	0	1	1	0	0	0	0	0	0	1
CYP2B6	*5	rs3211371	T	Missense	0.128	0.026	0.001	Unknown	0	0	0	0	0	0	0	0	0	0	0	0	0	0	0	0	0	0	0	1	1	0	0	0	0	0	0	0
CYP2B6	*6	rs2279343, rs3745274	G, T	Missense	0.034	0.058	0.027	Decreased	0	0	0	0	0	0	0	0	0	0	0	0	0	0	0	0	0	0	0	0	1	0	0	0	0	0	0	0
CYP2B6	*7	rs2279343, rs3745274, rs3211371	G, T, T	Missense	0	0	0	Unknown	0	0	0	0	0	0	0	0	0	0	0	0	0	0	0	0	0	0	0	0	1	0	0	0	0	0	0	0
CYP2B6	*8	rs12721655	G	Missense	0.001	0.001	0	Decreased	0	0	0	0	1	1	0	0	0	0	1	0	0	0	1	0	1	0	0	1	1	0	1	1	1	0	0	1
CYP2B6	*9	rs3745274	T	Missense	0.156	0.309	0.16	Unknown	1	0	0	0	0	1	0	0	1	1	1	0	0	1	1	1	1	0	0	0	1	1	0	0	0	0	0	0
CYP2B6	*10	rs8192709, rs34883432	T, T	Missense	0.001	0.001	0	Unknown	0	0	0	0	0	0	0	0	0	0	1	0	0	0	0	0	1	0	0	0	0	0	0	0	0	0	0	0
CYP2B6	*11	rs35303484	G	Missense	0.001	0.001	0	Decreased	0	0	0	0	1	1	1	1	0	0	1	0	0	1	1	0	1	0	0	0	1	0	1	1	1	0	0	1
CYP2B6	*12	rs36060847	A	Missense	0	0.001	0	Decreased	0	0	0	0	1	1	0	0	0	0	0	0	1	1	1	0	0	1	0	1	1	0	1	1	1	0	0	0
CYP2B6	*13	rs2279343, rs3745274, rs12721655	G, T, G	Missense	0.001	0.001	0	Unknown	0	0	0	0	0	0	0	0	0	0	0	0	0	0	0	0	0	0	0	0	1	0	0	0	0	0	0	0
CYP2B6	*14	rs35773040	A	Missense	0.005	0.001	0.001	Decreased	0	0	0	0	1	1	0	0	0	0	1	0	0	0	0	0	1	0	0	1	1	0	1	1	1	0	0	0
CYP2B6	*15	rs35979566	A	Missense	0.002	0.002	0	Decreased	0	0	0	1	1	0	1	0	0	0	1	1	0	1	1	1	1	0	0	1	1	0	0	0	0	0	0	1
CYP2B6	*16	rs2279343 & rs28399499	G, C	Missense	0	0.065	0	Decreased	0	0	0	0	0	0	0	0	0	0	0	0	0	0	0	0	0	0	0	1	1	0	0	0	0	0	0	1
CYP2B6	*17	rs33973337, rs33980385, rs33926104	T, G, A	Missense	0	0.001	0	Unknown	0	0	0	0	0	0	0	0	0	0	0	0	0	0	0	0	0	0	0	0	0	0	0	0	0	0	0	0
CYP2B6	*18	rs28399499	C	Missense	0	0.071	0	Decreased	1	0	0	0	1	1	1	0	0	0	1	0	1	1	1	1	1	1	0	1	1	0	1	1	1	1	1	1
CYP2B6	*19	rs34826503	T	Missense	0	0.003	0.001	Decreased	1	0	0	0	1	1	1	0	0	0	1	0	0	1	1	0	1	0	0	1	1	0	1	1	1	0	0	0
CYP2B6	*20	rs36056539	T	Missense	0	0.001	0	Decreased	1	0	0	0	1	1	1	0	0	0	0	0	0	1	1	0	0	0	0	1	1	0	1	1	1	0	0	0
CYP2B6	*21	rs35010098	A	Missense	0	0.001	0	Decreased	0	0	0	0	1	1	0	0	0	0	1	0	0	1	1	0	1	0	0	1	1	0	1	1	1	0	0	0
CYP2B6	*22	rs34223104	C	Regulatory	0.009	0.036	0.002	Increased	0	0	0	0	0	1	0	0	0	0	1	0	0	1	1	1	1	0	0	1	1	0	1	1	1	0	0	0
CYP2B6	*23	rs3211369	G	Missense	0	0	0.001	Unknown	0	0	0	0	0	0	0	0	0	0	0	0	0	0	0	0	0	0	0	0	0	0	0	0	0	0	0	0
CYP2B6	*26	rs2279343, rs3745274, rs3826711	G, T, G	Missense	0	0	0.005	Decreased	0	0	0	0	0	0	0	0	0	0	0	0	0	0	0	0	0	0	0	0	1	0	0	0	0	0	0	0
CYP2B6	*27	rs36079186	C	Missense	0	0.002	0	Decreased	0	0	0	1	1	0	0	0	0	0	1	0	0	1	1	0	1	0	0	1	1	0	0	0	0	0	0	0
CYP2B6	*28	rs34097093	T	Stop-gain	0	0.001	0	Inactive	1	0	0	0	1	0	1	0	0	0	0	0	0	0	0	0	0	0	0	1	1	0	1	1	1	0	0	0
CYP2C8	*1	Wildtype		N/A	0.828	0.808	0.987	Normal	0	0	0	0	0	0	0	0	0	0	0	0	0	0	0	0	0	0	0	0	0	0	0	0	0	0	0	0
CYP2C8	*2	rs11572103	T	Missense	0	0.159	0	Decreased	0	0	0	1	1	1	1	0	1	0	1	0	1	1	1	1	1	1	0	1	1	0	0	0	0	0	1	1
CYP2C8	*3	rs10509681, rs11572080	C, T	Missense	0.112	0.021	0.001	Decreased	0	0	0	0	0	1	0	1	0	0	1	0	0	1	1	0	1	0	0	1	1	0	1	1	1	0	0	0
CYP2C8	*4	rs1058930	C	Missense	0.06	0.011	0	Decreased	1	1	0	0	1	1	1	0	1	1	1	0	1	1	1	1	1	1	0	1	1	1	0	0	0	0	1	1
CYP2C8	*5	rs72558196	delT	Frameshift	0	0	0.002	Inactive	0	0	0	0	0	0	0	0	0	0	0	0	0	0	0	0	0	0	0	0	0	0	0	0	0	0	0	0
CYP2C8	*6	rs142886225	T	Missense	0	0	0.005	Normal	0	0	0	0	0	0	0	0	0	0	0	0	0	0	0	0	0	0	0	0	0	0	1	1	1	0	0	0
CYP2C8	*7	rs72558195	A	Stop-gain	0	0.001	0.001	Inactive	1	0	0	0	1	0	1	0	0	0	0	0	0	1	1	0	0	0	0	0	1	0	1	1	1	0	0	0
CYP2C8	*11	rs78637571	A	Stop-gain	0	0	0.004	Inactive	1	0	0	0	1	0	1	0	0	1	0	0	0	1	1	0	0	0	0	1	1	0	1	1	1	0	0	0
CYP2C8	*12	rs3832694	delCAA	Inframe deletion	0	0	0.001	Unknown	0	0	0	0	0	0	0	0	0	0	0	0	0	0	0	0	0	0	0	0	0	0	0	0	0	0	0	0
CYP2C8	*14	rs188934928	G	Missense	0	0	0.001	Decreased	0	0	0	0	1	0	0	0	0	0	0	0	0	0	0	0	0	0	0	0	1	0	0	0	0	0	0	0
CYP2C9	*1	Wildtype		N/A	0.818	0.784	0.957	Normal	0	0	0	0	0	0	0	0	0	0	0	0	0	0	0	0	0	0	0	0	0	0	0	0	0	0	0	0
CYP2C9	*2	rs1799853	T	Missense	0.117	0.024	0.001	Decreased	0	0	0	0	0	0	0	1	1	0	1	0	0	0	1	0	1	0	0	1	1	0	0	0	0	0	0	0
CYP2C9	*3	rs1057910	C	Missense	0.056	0.013	0.034	Decreased	1	1	0	0	1	1	0	1	1	0	1	1	0	1	1	1	1	0	1	1	1	0	1	1	1	0	1	1
CYP2C9	*4	rs56165452	C	Missense	0	0.001	0	Unknown	0	0	0	1	1	0	1	0	0	0	0	0	0	0	1	0	0	0	0	0	1	0	0	0	1	0	0	0
CYP2C9	*5	rs28371686	G	Missense	0	0.013	0	Decreased	0	0	0	1	1	0	1	0	0	0	1	1	0	1	1	1	1	0	0	1	1	0	1	0	1	0	0	1
CYP2C9	*6	rs9332131	delA	Frameshift	0	0.01	0	Inactive	0	0	0	0	0	0	0	0	0	0	0	0	0	0	0	0	0	0	0	0	0	0	0	0	0	0	0	0
CYP2C9	*7	rs67807361	A	Missense	0	0	0	Unknown	0	0	0	0	1	0	0	0	0	0	0	0	0	0	0	0	0	0	0	0	0	0	0	0	0	0	0	0
CYP2C9	*8	rs7900194	A	Missense	0	0.056	0.001	Decreased	0	0	0	0	0	0	0	0	0	0	0	0	0	0	1	0	0	0	0	0	1	0	0	0	0	0	0	0
CYP2C9	*9	rs2256871	G	Missense	0	0.075	0.001	Unknown	1	0	0	1	1	1	1	0	1	0	1	0	0	1	1	1	1	0	1	1	1	0	1	1	1	0	1	1
CYP2C9	*11	rs28371685	T	Missense	0.005	0.021	0.001	Decreased	0	0	0	1	1	1	1	0	1	0	1	0	1	1	1	0	1	1	0	1	1	0	1	1	1	0	1	1
CYP2C9	*12	rs9332239	T	Missense	0.002	0.001	0	Unknown	1	0	0	0	1	1	1	0	0	0	0	0	0	1	1	0	0	0	0	1	1	0	1	1	1	0	0	0
CYP2C9	*13	rs72558187	C	Missense	0	0	0.002	Decreased	0	0	0	0	1	1	0	0	0	0	0	0	0	1	1	0	0	0	0	1	1	0	1	1	1	0	0	0
CYP2C9	*14	rs72558189	A	Missense	0	0.001	0.001	Unknown	0	0	0	0	0	0	0	0	0	0	0	0	0	0	1	0	0	0	0	0	0	0	1	1	1	0	0	0
CYP2C9	*15	rs72558190	A	Stop-gain	0	0	0.001	Unknown	0	0	0	0	0	0	0	0	0	0	0	0	0	0	1	0	0	0	0	1	1	0	0	0	0	0	0	0
CYP2C9	*16	rs72558192	G	Missense	0	0	0.003	Unknown	0	0	0	0	1	1	0	0	0	0	0	0	0	1	1	0	0	0	0	1	1	0	1	1	1	0	0	0
CYP2C9	*29	rs182132442	A	Missense	0.001	0	0.002	Unknown	1	0	0	0	1	0	1	0	0	0	0	0	0	0	1	0	0	0	0	0	1	0	1	1	1	0	0	0
CYP2C9	*30	rs781583846	A	Missense	0.001	0.001	0.001	Unknown	0	0	0	0	0	0	0	0	0	0	0	0	0	0	0	0	0	0	0	0	0	0	0	0	0	0	0	0
CYP2C9	*31	rs57505750	C	Missense	0	0.002	0	Unknown	0	0	0	0	1	1	0	0	0	0	0	0	0	1	1	0	0	0	0	1	1	0	0	0	0	0	0	0
CYP2C9	*33	rs200183364	A	Missense	0	0.001	0	Unknown	0	0	0	0	0	0	0	0	0	0	0	0	0	0	1	0	0	0	0	0	0	0	1	1	1	0	0	0
CYP2C9	*36	rs114071557	G	Start lost	0	0.002	0.001	Unknown	0	0	0	0	0	0	0	0	0	0	0	0	0	0	1	0	0	0	0	1	1	0	1	1	1	0	0	0
CYP2C9	*42	rs12414460	A	Missense	0.001	0.001	0.001	Unknown	0	0	0	1	1	1	1	1	0	0	0	0	0	0	1	0	0	0	0	0	1	0	0	0	0	0	0	1
CYP2C9	*44	rs200965026	T	Missense	0	0	0.001	Unknown	0	0	0	0	1	0	0	0	0	0	0	0	0	0	1	0	0	0	0	0	1	0	0	0	0	0	0	0
CYP2C9	*45	rs199523631	T	Missense	0.001	0.001	0	Unknown	0	0	0	0	1	0	0	0	0	0	0	0	0	0	1	0	0	0	0	1	1	0	0	0	0	0	0	0
CYP2C19	*1	Wildtype		N/A	0.592	0.445	0.605	Normal	0	0	0	0	0	0	0	0	0	0	0	0	0	0	0	0	0	0	0	0	0	0	0	0	0	0	0	0
CYP2C19	*2	rs4244285	A	Splicing defect	0.183	0.181	0.31	Inactive	0	0	0	1	1	1	1	0	0	0	0	0	1	1	1	0	0	1	1	0	1	0	0	0	0	0	1	1
CYP2C19	*3	rs4986893	A	Stop-gain	0.001	0.001	0.067	Inactive	1	1	0	1	1	1	1	1	1	0	1	0	1	1	1	0	1	1	1	1	1	0	1	1	1	0	1	1
CYP2C19	*4	rs28399504	G	Start lost	0	0.001	0.001	Inactive	0	0	0	0	0	0	0	0	1	0	1	1	1	1	1	0	1	1	1	1	1	0	1	1	1	0	1	1
CYP2C19	*5	rs56337013	T	Missense	0	0	0	Inactive	0	0	0	1	1	1	1	0	0	0	0	0	0	1	1	0	0	0	0	1	1	0	0	0	1	0	0	1
CYP2C19	*6	rs72552267	A	Missense	0	0	0.001	Inactive	0	0	0	0	0	0	0	0	0	0	0	0	0	1	1	0	0	0	0	1	1	0	0	0	1	0	0	0
CYP2C19	*7	rs72558186	A	Splicing defect	0	0	0	Inactive	0	0	0	0	0	1	0	0	0	0	0	0	0	1	1	0	0	0	0	1	1	0	0	0	0	0	0	0
CYP2C19	*8	rs41291556	C	Missense	0.001	0.001	0	Inactive	1	0	0	0	1	0	1	1	0	0	1	0	0	1	1	0	1	0	0	1	1	0	1	1	1	0	0	1
CYP2C19	*9	rs17884712	A	Missense	0	0.012	0	Unknown	0	0	0	0	0	0	0	0	0	0	1	0	0	0	0	0	1	0	0	1	1	0	0	0	0	0	0	0
CYP2C19	*10	rs6413438	T	Missense	0	0.004	0.001	Decreased	1	0	0	0	1	1	1	1	0	0	0	0	1	1	1	0	1	1	0	1	1	0	1	1	1	0	1	1
CYP2C19	*12	rs55640102	C	stop-lost	0	0.001	0	Decreased	1	0	0	0	1	1	1	0	0	0	1	0	0	0	1	0	1	0	0	0	1	0	1	1	1	0	0	0
CYP2C19	*13	rs17879685	T	Missense	0	0.016	0	Unknown	1	0	0	1	0	0	1	0	0	0	1	0	1	0	1	1	1	1	0	1	1	0	1	1	1	1	1	1
CYP2C19	*15	rs17882687	C	Missense	0	0.02	0	Unknown	0	0	0	0	0	0	0	0	0	0	0	0	0	0	0	0	0	0	0	1	1	0	0	0	0	0	0	0
CYP2C19	*16	rs192154563	T	Missense	0	0.001	0	Unknown	0	0	0	0	0	0	0	0	0	0	0	0	0	0	0	0	0	0	0	1	1	0	0	0	0	0	0	0
CYP2C19	*17	rs12248560	T	Regulatory	0.224	0.235	0.015	Increased	0	0	0	0	0	1	0	0	0	0	0	1	0	1	1	0	0	0	0	1	1	0	0	0	0	0	0	0
CYP2C19	*22	rs140278421	C	Missense	0	0.001	0	Unknown	0	0	0	0	0	0	0	0	0	0	0	0	0	0	1	0	0	0	0	1	1	0	0	0	0	0	0	0
CYP2C19	*23	rs118203756	C	Missense	0	0	0.001	Unknown	0	0	0	0	0	0	0	0	0	0	0	0	0	0	1	0	0	0	0	1	1	0	0	0	0	0	0	0
CYP2C19	*24	rs118203757	A	Missense	0	0.001	0	Unknown	0	0	0	0	0	0	0	0	0	0	0	0	0	1	1	0	0	0	0	0	1	0	0	0	0	0	0	0
CYP2C19	*25	rs118203759	G	Missense	0	0	0	Unknown	0	0	0	0	0	0	0	0	0	0	0	0	0	0	1	0	0	0	0	0	1	0	0	0	0	0	0	0
CYP2C19	*27	rs7902257	A	Regulatory	0.001	0.083	0.001	Decreased	0	0	0	0	0	1	0	1	0	0	0	0	1	0	1	0	0	1	1	0	1	0	0	0	0	0	1	1
CYP2D6	*1	Wildtype		N/A	0.331	0.093	0.136	Normal	0	0	0	0	0	0	0	0	0	0	0	0	0	0	0	0	0	0	0	0	0	0	0	0	0	0	0	0
CYP2D6	*1xN	Amplification		N/A	0.01	0.033	0.01	Increased	0	0	0	0	0	0	0	0	0	0	0	0	0	0	0	0	0	0	0	0	0	0	0	0	0	0	0	0
CYP2D6	*2	rs16947, rs1135840	T, C	Missense	0.343	0.267	0.14	Normal	0	0	0	0	0	0	0	0	0	0	0	0	0	1	0	0	0	0	0	1	1	0	0	0	0	0	0	0
CYP2D6	*2xN	Amplification		N/A	0.013	0.06	0.01	Increased	0	0	0	0	0	0	0	0	0	0	0	0	0	0	0	0	0	0	0	0	0	0	0	0	0	0	0	0
CYP2D6	*3	rs35742686	delA	Frameshift	0.041	0.003	0	Inactive	0	0	0	0	0	0	0	0	0	0	0	0	0	0	0	0	0	0	0	0	0	0	0	0	0	0	0	0
CYP2D6	*4	rs3892097	A	Splicing defect	0.155	0.119	0.004	Inactive	0	0	0	0	1	0	0	0	1	0	0	0	0	0	0	0	0	0	0	1	1	0	0	0	0	0	0	0
CYP2D6	*5	Null		Gene deletion	0.03	0.04	0.065	Inactive	0	0	0	0	0	0	0	0	0	0	0	0	0	0	0	0	0	0	0	0	0	0	0	0	0	0	0	0
CYP2D6	*6	rs5030655	delT	Frameshift	0.022	0.003	0	Inactive	0	0	0	0	0	0	0	0	0	0	0	0	0	0	0	0	0	0	0	0	0	0	0	0	0	0	0	0
CYP2D6	*7	rs5030867	C	Missense	0	0.001	0	Inactive	0	0	0	0	0	0	0	0	0	0	1	0	0	1	1	0	1	0	0	1	1	0	0	0	0	0	0	0
CYP2D6	*8	rs5030865	T	Stop-gain	0	0.001	0	Inactive	0	0	0	0	0	0	0	0	1	0	0	0	0	0	1	0	0	0	0	1	1	0	1	1	1	0	0	0
CYP2D6	*9	rs5030656	delAAG	Inframe deletion	0.016	0.004	0	Decreased	0	0	0	0	0	0	0	0	0	0	0	0	0	0	0	0	0	0	0	0	0	0	0	0	0	0	0	0
CYP2D6	*10	rs1065852, rs1135840	T, C	Missense	0.002	0.032	0.587	Decreased	0	0	0	0	0	0	0	0	0	0	0	0	0	1	0	0	1	0	0	1	1	0	0	0	0	0	0	0
CYP2D6	*11	rs201377835	C	Splicing defect	0	0.001	0	Inactive	0	0	0	0	0	0	0	0	0	0	1	0	0	0	1	0	1	0	0	1	1	0	0	0	0	0	0	0
CYP2D6	*12	rs5030862	A	Missense	0	0.001	0	Inactive	1	0	0	0	1	1	1	0	0	0	0	0	0	1	1	0	0	1	0	1	1	0	1	1	1	0	0	1
CYP2D6	*14	rs5030865	A	Missense	0	0	0.016	Inactive	0	0	0	0	0	0	0	0	1	0	0	0	0	0	1	0	0	0	0	1	1	0	1	1	1	0	0	0
CYP2D6	*17	rs16947, rs28371706	T, T	Missense	0.001	0.197	0	Decreased	0	0	0	0	0	0	0	1	0	0	0	0	0	1	0	0	0	0	0	1	1	0	0	0	0	0	0	0
CYP2D6	*29	rs16947, rs1135840, rs61736512, rs59421388	T, C, A, A	Missense	0	0.092	0.001	Decreased	0	0	0	0	0	0	0	0	0	0	0	0	0	0	0	0	0	0	0	1	1	0	0	0	0	0	0	0
CYP2D6	*33	rs28371717	T	Missense	0.007	0.002	0	Normal	0	0	1	0	0	0	0	0	0	0	0	0	1	0	1	0	1	0	0	0	1	0	0	0	0	0	1	1
CYP2D6	*41	rs28371725	A	Splicing defect	0.03	0.03	0.03	Decreased	0	0	0	0	1	1	0	0	0	0	0	0	0	1	1	0	0	1	0	0	1	0	0	0	0	0	0	1
CYP2D6	*42	rs72549346	insGT	Frameshift	0	0.002	0	Inactive	0	0	0	0	0	0	0	0	0	0	0	0	0	0	0	0	0	0	0	0	0	0	0	0	0	0	0	0
CYP2D6	*43	rs28371696	A	Missense	0.001	0.02	0.001	Unknown	0	0	0	0	0	0	0	0	0	0	0	0	0	0	0	0	0	0	0	1	1	0	0	0	0	0	0	0
CYP2D6	*53	rs1135822, rs1135823	A, T	Missense	0	0.001	0.001	Increased	0	0	0	0	0	0	0	0	0	0	0	0	0	1	0	0	0	0	0	0	1	0	0	0	0	0	0	0
CYP2D6	*62	rs730882171	T	Missense	0.001	0.001	0.001	Inactive	0	0	0	0	0	0	0	0	0	0	0	0	0	0	0	0	0	0	0	0	0	0	0	0	0	0	0	0
CYP3A4	*1	Wildtype		N/A	0.915	0.966	0.97	Normal	0	0	0	0	0	0	0	0	0	0	0	0	0	0	0	0	0	0	0	0	0	0	0	0	0	0	0	0
CYP3A4	*2	rs55785340	C	Missense	0.011	0	0	Unknown	1	0	0	0	1	0	1	0	0	0	1	0	0	1	1	0	1	0	0	1	1	0	1	1	1	0	0	0
CYP3A4	*3	rs4986910	C	Missense	0.021	0.001	0	Unknown	0	0	0	1	0	0	0	0	0	0	1	0	1	0	0	0	1	1	0	1	1	0	0	0	0	0	1	1
CYP3A4	*4	rs55951658	G	Missense	0	0	0.006	Unknown	1	0	0	0	1	1	1	0	0	0	1	0	0	1	1	0	1	0	0	1	1	0	0	0	0	0	0	0
CYP3A4	*5	rs55901263	G	Missense	0	0	0.001	Unknown	1	0	0	0	1	1	1	0	0	0	1	0	0	1	1	0	1	0	0	1	1	0	1	1	1	0	0	1
CYP3A4	*6	rs4646438	insA	Frameshift	0	0	0.002	Unknown	0	0	0	0	0	0	0	0	0	0	0	0	0	0	0	0	0	0	0	0	0	0	0	0	0	0	0	0
CYP3A4	*7	rs56324128	A	Missense	0.001	0	0	Unknown	1	0	0	0	1	1	1	0	0	0	0	0	0	1	0	0	0	0	0	1	1	0	1	1	1	0	0	1
CYP3A4	*8	rs72552799	A	Missense	0.001	0	0	Decreased	1	0	0	0	1	1	1	0	0	0	1	0	0	1	1	0	1	0	0	1	1	0	1	1	1	0	0	0
CYP3A4	*9	rs72552798	A	Missense	0	0	0	Unknown	0	0	0	0	0	0	0	0	0	0	0	0	0	0	1	0	0	0	0	0	1	0	0	0	0	0	0	0
CYP3A4	*10	rs4986908	C	Missense	0.001	0.002	0.001	Unknown	0	0	0	1	1	0	1	0	0	0	1	0	1	1	1	0	1	1	0	0	1	0	0	0	0	0	1	1
CYP3A4	*11	rs67784355	T	Missense	0	0.001	0.001	Decreased	1	0	0	0	1	1	1	0	0	0	1	0	0	1	1	0	1	0	0	1	1	0	1	1	1	0	0	0
CYP3A4	*12	rs12721629	T	Missense	0	0.003	0	Unknown	1	0	0	0	1	1	1	0	1	0	1	0	0	1	1	0	1	0	0	1	1	0	1	1	1	0	0	1
CYP3A4	*13	rs4986909	T	Missense	0	0	0	Decreased	0	0	0	1	1	1	1	1	0	0	1	0	1	1	1	0	1	1	0	1	1	0	0	0	1	0	1	0
CYP3A4	*15	rs4986907	A	Missense	0	0.025	0	Unknown	0	0	0	0	0	0	0	0	0	0	0	0	0	0	1	0	0	0	0	1	1	0	1	1	1	0	0	1
CYP3A4	*16	rs12721627	G	Missense	0	0	0.001	Decreased	0	0	0	0	0	0	0	0	0	0	1	1	0	0	1	0	1	0	0	1	1	0	0	1	1	0	0	0
CYP3A4	*18	rs28371759	C	Missense	0	0.002	0.019	Decreased	1	0	1	1	1	1	1	0	1	0	1	0	1	1	1	0	1	1	1	1	1	0	1	1	1	0	1	1
CYP3A4	*19	rs4986913	T	Missense	0	0	0	Unknown	0	0	0	0	0	0	0	0	0	0	0	0	1	0	0	0	1	1	0	1	1	0	0	1	1	0	1	0
CYP3A4	*20	rs67666821	insA	Frameshift	0	0.001	0	Inactive	0	0	0	0	0	0	0	0	0	0	0	0	0	0	0	0	0	0	0	1	0	0	0	0	0	0	0	0
CYP3A4	*22	rs35599367	T	Intronic	0.05	0.001	0	Decreased	0	0	0	0	1	1	0	0	0	0	1	0	0	1	1	0	1	0	0	0	1	0	1	1	1	0	0	0
CYP3A4	*26	rs138105638	T	Stop-gain	0	0.001	0	Inactive	0	0	0	1	1	0	1	0	0	0	0	0	0	1	1	0	1	0	0	1	0	0	0	0	1	0	0	0
CYP3A5	*1	Wildtype		N/A	0.053	0.563	0.277	Normal	0	0	0	0	0	0	0	0	0	0	0	0	0	0	0	0	0	0	0	0	0	0	0	0	0	0	0	0
CYP3A5	*2	rs28365083	T	Missense	0.001	0.001	0	Unknown	1	0	0	0	1	1	1	1	1	0	0	1	1	1	1	0	1	1	0	1	1	0	1	1	1	0	1	1
CYP3A5	*3	rs776746	C	Splicing defect	0.943	0.18	0.713	Inactive	0	0	0	0	0	1	0	0	1	1	1	1	1	1	1	1	1	1	1	1	1	1	1	1	1	0	1	1
CYP3A5	*4	rs56411402	C	Missense	0	0	0.003	Unknown	0	0	0	1	1	1	1	0	0	0	0	0	0	0	1	0	0	0	0	1	1	0	0	1	1	0	0	1
CYP3A5	*5	rs55965422	G	Splicing defect	0	0	0.007	Unknown	1	0	0	1	1	1	1	0	0	0	0	0	0	1	1	0	1	0	0	1	1	0	1	1	1	0	0	1
CYP3A5	*6	rs10264272	T	Splicing defect	0.003	0.154	0	Inactive	0	0	0	1	1	1	1	0	1	1	1	0	1	1	1	1	1	1	0	1	1	0	1	1	1	0	1	1
CYP3A5	*7	rs41303343	insA	Frameshift	0	0.103	0.001	Unknown	0	0	0	0	0	0	0	0	0	0	1	0	0	0	0	0	1	0	0	1	0	0	0	0	0	0	0	0
CYP3A5	*8	rs55817950	A	Missense	0	0	0.001	Decreased	0	0	0	0	0	1	0	0	0	0	0	0	0	0	1	0	0	0	0	1	1	0	0	0	0	0	0	1
