# Supplementary material for: A comparison of genotyping arrays
Source: Eur J Hum Genet. 2021 Jun 18;29(11):1611–24. doi: 10.1038/s41431-021-00917-7 (PMC8560858; doi:10.1038/s41431-021-00917-7)
Supplement: Supplementary file 18 — Supplementary Table 4 [file 41431_2021_917_MOESM18_ESM.xlsx]

## Sheet: Sheet1
Supplementary Table 4: Detailed information on coverage of HLA-alleles per array. 1 equals covered, 0 equals not covered by this array.
					Exome	Exome	Immuno	Immuno	Cyto12	Cyto12	Core	Core	DrugDev	DrugDev	Onco	Onco	Psych	Psych	Axiom_ASI	Axiom_ASI	660w_Quad	660w_Quad	Axiom_CHB	Axiom_CHB	Axiom_NL	Axiom_NL	Axiom_EUR	Axiom_EUR	OmniExpress	OmniExpress	GSAv1	GSAv1	GSAv3	GSAv3	Axiom_LAT	Axiom_LAT	Axiom_UKB	Axiom_UKB	Cyto850	Cyto850	OmniZH	OmniZH	PMRA	PMRA	PMDA	PMDA	Affy6.0	Affy6.0	Multi_AFR
Population	HLA allele	frequency (EUR)	tag SNP haplotype	tag SNP rsID	On array	Haplotype covered	On array	Haplotype covered	On array	Haplotype covered	On array	Haplotype covered	On array	Haplotype covered	On array	Haplotype covered	On array	Haplotype covered	On array	Haplotype covered	On array	Haplotype covered	On array	Haplotype covered	On array	Haplotype covered	On array	Haplotype covered	On array	Haplotype covered	On array	Haplotype covered	On array	Haplotype covered	On array	Haplotype covered	On array	Haplotype covered	On array	Haplotype covered	On array	Haplotype covered	On array	Haplotype covered	On array	Haplotype covered	On array	Haplotype covered	On array
EUR	HLA-A*0101	0.189	rs1611635(T) & rs10947088(T)	rs1611635	1	1	1	1	0	0	0	0	0	0	0	0	1	1	0	0	0	0	0	0	1	1	0	0	0	0	1	1	1	1	0	0	1	1	0	0	1	1	1	1	1	1	1	0	1
EUR				rs10947088	1		1		0		0		0		1		1		0		0		0		1		0		1		1		1		0		1		1		1		1		1		0		1
EUR	HLA-A*0201	0.328	rs2844821(G) & rs762324(C)	rs2844821	0	0	0	0	0	0	0	0	0	0	0	0	0	0	0	0	0	0	0	0	0	0	0	0	0	0	0	0	0	0	0	0	0	0	0	0	0	0	0	0	1	1	0	0	0
EUR				rs762324	1		1		0		0		0		1		1		1		0		0		1		1		1		1		1		1		1		1		1		1		1		0		1
EUR	HLA-A*0205	0.011	rs6906270(C)	rs6906270	0	0	0	0	0	0	0	0	0	0	0	0	0	0	0	0	0	0	0	0	0	0	0	0	1	1	0	0	0	0	0	0	0	0	1	1	1	1	0	0	1	1	0	0	0
EUR	HLA-A*0206	0.006	rs3116820(G) & rs6457109(G)	rs3116820	0	0	1	1	0	0	1	1	1	1	1	1	1	1	1	1	0	0	0	0	1	1	1	1	1	1	0	0	0	0	1	1	1	1	1	1	1	1	1	1	1	1	0	0	1
EUR				rs6457109	0		1		0		1		1		1		1		1		1		0		1		1		1		1		1		1		1		1		1		1		1		0		1
EUR	HLA-A*0301	0.094	rs9380122(T) & rs9259817(C)	rs9380122	1	0	1	0	0	0	0	0	0	0	0	0	1	0	1	0	0	0	0	0	1	0	1	0	1	0	1	0	1	0	1	0	1	0	1	0	1	0	1	0	1	0	1	0	1
EUR				rs1611430	0		0		0		0		0		0		0		0		0		0		0		0		0		0		0		0		0		0		0		0		0		0		0
EUR	HLA-A*1101	0.039	rs29233(C)	rs29233	1	1	1	1	0	0	0	0	0	0	0	0	1	1	0	0	0	0	1	1	1	1	0	0	1	1	1	1	1	1	0	0	1	1	1	1	1	1	1	1	1	1	1	1	1
EUR	HLA-A*2301	0.017	rs3025623(T) & rs2534825(G)	rs3025623	1	1	1	1	0	0	0	0	0	0	0	0	1	1	0	0	0	0	0	0	1	1	0	0	0	0	1	0	1	0	0	0	1	1	0	0	0	0	1	1	1	1	0	0	1
EUR				rs2534825	1		1		0		0		0		0		1		1		0		0		1		1		1		0		0		1		1		1		1		1		1		0		1
EUR	HLA-A*2402	0.089	rs3893538(C) & rs2523933(A)	rs3893538	1	0	0	0	0	0	0	0	0	0	0	0	1	0	0	0	0	0	0	0	0	0	0	0	0	0	1	0	1	0	0	0	0	0	0	0	1	0	0	0	0	0	0	0	0
EUR				rs2523933	0		0		0		0		0		1		0		0		0		0		1		0		0		0		0		0		1		0		0		1		1		0		0
EUR	HLA-A*2403	0.006	rs362527(G) & rs4071986(T)	rs362527	1	1	1	1	0	0	0	0	1	0	1	0	1	1	0	0	0	0	0	0	1	1	1	0	1	1	1	1	1	1	1	1	1	1	1	1	1	1	1	1	1	1	0	0	1
EUR				rs1076832	1		1		1		0		0		0		1		0		1		0		1		0		1		1		1		1		1		1		1		1		1		0		1
EUR	HLA-A*2501	0.039	rs3835309(A) & rs3094121(A)	rs3835309	0	0	0	0	0	0	0	0	0	0	0	0	0	0	0	0	0	0	0	0	0	0	0	0	0	0	0	0	0	0	0	0	0	0	0	0	0	0	0	0	0	0	0	0	0
EUR				rs3094121	1		1		1		0		0		1		1		0		0		1		1		0		1		1		1		0		1		1		1		1		1		1		1
EUR	HLA-A*2601	0.022	rs2301751(T) & rs4678(C)	rs2301751	0	0	1	1	0	0	0	0	0	0	0	0	0	0	1	0	0	0	0	0	1	1	1	0	1	1	1	1	1	1	1	0	1	1	1	1	1	1	1	1	1	1	0	0	1
EUR				rs4678	1		1		0		0		0		1		1		0		1		0		1		0		1		1		1		0		1		1		1		1		1		1		1
EUR	HLA-A*2902	0.017	rs7453068(A) & rs2844659(A)	rs2097773	1	0	1	1	0	0	0	0	0	0	0	0	1	0	1	1	0	0	0	0	1	1	1	1	1	1	1	1	1	0	1	1	1	1	1	1	1	0	1	1	1	1	0	0	1
EUR				rs2844659	0		1		0		0		0		0		0		1		1		0		1		1		1		1		0		1		1		1		0		1		1		0		0
EUR	HLA-A*3001	0.006	rs11961013(G)	rs11961013	1	1	0	0	0	0	0	0	0	0	0	0	1	1	0	0	0	0	1	1	1	1	0	0	0	0	1	1	1	1	0	0	1	1	0	0	0	0	1	1	1	1	1	1	1
EUR	HLA-A*3002	0.006	rs29243(C)	rs29243	1	1	1	1	1	1	0	0	1	1	0	0	1	1	0	0	0	0	0	0	1	1	0	0	1	1	1	1	1	1	1	1	1	1	1	1	1	1	1	1	1	1	0	0	1
EUR	HLA-A*3101	0.033	rs1061235(T)	rs1061235	1	1	0	0	0	0	0	0	1	1	0	0	1	1	0	0	0	0	0	0	1	1	0	0	0	0	0	0	1	1	0	0	1	1	0	0	0	0	1	1	1	1	0	0	1
EUR	HLA-A*3201	0.028	rs1611578(G) & rs3130244(C)	rs1611578	0	0	0	0	0	0	0	0	0	0	0	0	0	0	0	0	0	0	0	0	0	0	0	0	0	0	0	0	0	0	0	0	0	0	0	0	0	0	0	0	0	0	0	0	0
EUR				rs3130244	1		1		0		0		0		0		1		1		1		0		1		1		1		1		1		1		1		1		1		1		1		0		1
EUR	HLA-A*6801	0.033	rs1610714(G) & rs2571375(G)	rs1610714	0	0	0	0	0	0	0	0	0	0	1	1	0	0	0	0	0	0	0	0	0	0	0	0	0	0	0	0	0	0	0	0	0	0	0	0	1	1	0	0	0	0	0	0	0
EUR				rs2571375	0		1		0		0		0		1		0		0		1		0		0		1		1		0		0		1		0		1		1		1		1		0		1
EUR	HLA-B*0702	0.183	rs2596438(G) & rs805288(C)	rs2596438	0	0	1	0	0	0	0	0	0	0	0	0	0	0	1	0	0	0	1	1	1	0	1	0	0	0	0	0	0	0	1	0	1	0	0	0	0	0	1	0	1	1	0	0	1
EUR				rs805288	0		0		0		0		0		0		0		0		0		1		0		0		0		0		0		0		0		0		0		0		1		0		0
EUR	HLA-B*0801	0.139	rs6457374(G) & rs2844535(C)	rs6457374	1	0	1	0	0	0	0	0	0	0	0	0	0	0	0	0	1	0	0	0	1	0	0	0	0	0	1	0	1	0	0	0	1	0	0	0	1	1	1	0	1	0	0	0	1
EUR				rs2844535	0		0		0		0		0		0		0		0		0		0		0		0		0		0		0		0		0		0		1		0		0		0		0
EUR	HLA-B*1302	0.017	rs12191164(G)	rs12191164	0	0	0	0	0	0	0	0	0	0	0	0	0	0	0	0	0	0	0	0	0	0	0	0	0	0	0	0	0	0	0	0	0	0	0	0	0	0	0	0	0	0	0	0	0
EUR	HLA-B*1401	0.006	rs12208550(G)	rs12208550	0	0	0	0	0	0	0	0	0	0	0	0	0	0	0	0	0	0	0	0	0	0	0	0	0	0	0	0	0	0	0	0	0	0	0	0	1	1	0	0	0	0	0	0	0
EUR	HLA-B*1402	0.011	rs2524160(T) & rs9368673(C)	rs2524160	0	0	1	0	0	0	0	0	0	0	0	0	0	0	0	0	0	0	0	0	0	0	0	0	1	1	1	0	1	0	0	0	0	0	1	1	1	0	0	0	0	0	0	0	1
EUR				rs9368673	0		0		0		0		0		0		0		0		0		0		1		0		1		0		0		0		1		1		0		1		1		0		0
EUR	HLA-B*1501	0.072	rs3094117(A) & rs3819294(A)	rs3094117	0	0	1	1	0	0	0	0	0	0	1	1	0	0	0	0	0	0	0	0	1	0	0	0	0	0	1	1	1	1	0	0	1	0	0	0	0	0	1	1	1	1	0	0	0
EUR				rs3819294	0		1		0		0		0		1		0		0		0		0		0		0		0		1		1		0		0		0		1		1		1		0		1
EUR	HLA-B*1510	0.006	rs11969139(T)	rs11969139	1	1	1	1	0	0	0	0	0	0	0	0	1	1	1	1	0	0	0	0	1	1	0	0	1	1	0	0	0	0	1	1	1	1	1	1	0	0	1	1	1	1	1	1	1
EUR	HLA-B*1801	0.039	rs3129996(G) & rs2523589(G) & rs2844575(C)	rs3129996	1	0	1	1	0	0	0	0	0	0	0	0	1	0	0	0	0	0	0	0	1	1	0	0	1	1	1	0	1	0	0	0	1	1	1	1	1	1	1	1	1	1	0	0	1
EUR				rs2523589	0		1		0		0		0		1		0		1		1		0		1		1		1		0		0		1		1		1		1		1		1		0		1
EUR				rs2844575	1		1		0		1		1		1		1		1		1		0		1		1		1		1		1		1		1		1		1		1		1		1		1
EUR	HLA-B*2705	0.006	rs6919835(G)	rs6919835	0	0	1	1	0	0	0	0	0	0	0	0	0	0	1	1	1	1	0	0	1	1	1	1	0	0	1	1	1	1	1	1	1	1	0	0	1	1	1	1	1	1	0	0	1
EUR	HLA-B*3501	0.05	rs2532934(A) & rs3905495(A) & rs2523685(G)	rs2532934	1	1	1	1	0	0	0	0	0	0	1	0	1	1	1	0	1	0	0	0	1	1	1	0	0	0	1	1	1	1	1	0	1	1	0	0	1	1	1	1	1	1	0	0	1
EUR				rs3905495	1		1		0		1		1		0		1		1		0		0		1		1		1		1		1		1		1		1		1		1		1		1		1
EUR				rs2523685	1		1		0		1		1		1		1		0		0		0		1		0		1		1		1		0		1		1		1		1		1		0		0
EUR	HLA-B*3503	0.011	rs1264375(C) & rs1058026(C) & rs2857605(T)	rs1264375	0	0	0	0	0	0	0	0	0	0	1	1	0	0	1	0	0	0	0	0	0	0	1	0	1	1	0	0	0	0	1	0	0	0	1	1	1	1	1	0	1	0	0	0	0
EUR				rs1058026	1		0		0		1		1		1		1		0		1		0		0		0		1		0		0		0		0		1		1		0		0		0		1
EUR				rs2857605	1		1		0		0		0		1		1		0		0		1		1		0		1		1		1		0		1		1		1		1		1		1		1
EUR	HLA-B*3701	0.011	rs2853931(A) & rs7772218(G)	rs2853931	1	1	0	0	0	0	0	0	0	0	0	0	0	0	0	0	0	0	0	0	0	0	0	0	1	0	0	0	0	0	0	0	0	0	1	0	0	0	0	0	1	0	0	0	0
EUR				rs2523578	1		1		0		0		0		0		1		0		0		0		0		0		0		1		1		0		0		0		0		0		0		1		1
EUR	HLA-B*3801	0.006	rs2734331(G) & rs3129944(G)	rs2734331	1	0	1	0	0	0	0	0	0	0	1	1	1	0	1	0	0	0	0	0	1	0	0	0	1	0	1	0	1	0	1	0	1	0	1	0	1	0	1	0	1	0	1	0	1
EUR				rs3129944	0		0		0		0		0		1		0		0		0		0		0		0		0		0		0		0		0		0		0		0		0		0		0
EUR	HLA-B*3905	0.006	rs3131382(G)	rs3131382	1	1	1	1	0	0	0	0	0	0	1	1	1	1	1	1	0	0	0	0	1	1	1	1	0	0	0	0	0	0	0	0	1	1	0	0	0	0	0	0	1	1	0	0	1
EUR	HLA-B*3906	0.011	rs9468859(A) & rs2844603(A)	rs9468859	0	0	1	0	0	0	0	0	0	0	1	1	0	0	1	0	0	0	0	0	1	0	1	0	0	0	1	0	1	0	1	0	1	0	0	0	0	0	1	0	1	0	0	0	0
EUR				rs2844603	0		0		0		0		0		1		0		0		0		0		0		0		1		0		0		0		0		1		1		0		0		0		0
EUR	HLA-B*4001	0.039	rs4711240(G) & rs1265110(A)	rs4711240	1	1	1	1	0	0	0	0	0	0	0	0	1	1	1	0	0	0	0	0	1	0	1	0	0	0	1	1	1	1	1	0	1	0	0	0	0	0	1	1	1	1	0	0	0
EUR				rs1265110	1		1		0		0		0		1		1		0		1		0		0		0		1		1		1		0		0		1		1		1		1		0		1
EUR	HLA-B*4002	0.017	rs3819285(C)	rs3819285	0	0	0	0	0	0	0	0	0	0	1	1	0	0	0	0	1	1	1	1	1	1	0	0	0	0	1	1	1	1	0	0	1	1	0	0	0	0	0	0	1	1	0	0	0
EUR	HLA-B*4101	0.006	rs2269708(T)	rs2269708	0	0	1	1	1	1	0	0	0	0	0	0	0	0	1	1	0	0	0	0	0	0	0	0	1	1	0	0	0	0	1	1	0	0	1	1	0	0	0	0	1	1	0	0	0
EUR	HLA-B*4402	0.122	rs3130501(C) & rs2769(T) & rs2844533(T)	rs3130501	1	0	1	0	0	0	0	0	0	0	0	0	1	0	0	0	1	1	1	0	1	0	0	0	1	0	1	0	1	0	1	0	1	1	1	0	1	0	1	1	1	1	1	0	1
EUR				rs2769	0		0		0		0		0		0		0		0		1		0		0		0		0		0		0		0		1		0		0		1		1		0		0
EUR				rs2844533	1		1		0		0		0		1		1		1		1		0		1		1		1		1		1		1		1		1		1		1		1		0		1
EUR	HLA-B*4403	0.022	rs12526186(C) & rs7747738(A)	rs12526186	1	1	0	0	0	0	0	0	1	0	0	0	1	1	1	1	0	0	0	0	1	1	1	1	0	0	0	0	0	0	1	1	1	1	0	0	1	1	1	1	1	1	0	0	1
EUR				rs7747738	1		1		0		0		0		0		1		1		1		0		1		1		1		1		1		1		1		1		1		1		1		0		1
EUR	HLA-B*4404	0.006	rs2524180(T) & rs7747738(A)	rs2524180	1	1	1	1	0	0	1	0	1	0	1	0	1	1	0	0	0	0	0	0	1	1	0	0	1	1	1	1	1	1	0	0	1	1	1	1	1	1	1	1	1	1	0	0	1
EUR				rs7747738	1		1		0		0		0		0		1		1		1		0		1		1		1		1		1		1		1		1		1		1		1		0		1
EUR	HLA-B*4405	0.006	rs2516683(C) & rs2844685(T)	rs2516683	1	0	1	0	0	0	0	0	0	0	0	0	1	0	1	1	0	0	0	0	1	1	1	1	1	1	0	0	0	0	1	1	1	1	1	1	0	0	1	1	1	1	0	0	1
EUR				rs2844685	0		0		0		0		0		0		0		1		0		0		1		1		1		0		0		1		1		1		1		1		1		0		0
EUR	HLA-B*4901	0.011	rs2394985(G)	rs2394985	1	1	1	1	0	0	0	0	1	1	0	0	1	1	0	0	0	0	0	0	0	0	0	0	0	0	1	1	1	1	0	0	0	0	0	0	0	0	0	0	0	0	0	0	1
EUR	HLA-B*5001	0.017	rs915653(T)	rs915653	1	1	1	1	0	0	0	0	1	1	0	0	1	1	0	0	0	0	0	0	1	1	0	0	0	0	1	1	1	1	0	0	1	1	0	0	0	0	1	1	1	1	0	0	1
EUR	HLA-B*5101	0.028	rs2516675(C) & rs2844657(T) & rs4947296(C)	rs2516675	0	0	1	1	0	0	1	0	1	0	1	0	1	0	0	0	1	1	1	0	1	1	1	0	1	1	1	1	1	0	1	0	1	1	1	1	1	1	1	1	1	1	1	0	1
EUR				rs2844657	1		1		0		0		0		1		1		0		1		0		1		0		1		1		1		0		1		1		1		1		1		0		1
EUR				rs4947296	1		1		1		0		1		0		0		0		1		1		1		1		1		1		0		1		1		1		1		1		1		1		1
EUR	HLA-B*5201	0.017	rs2517424(A) & rs12526820(C)	rs2517424	1	1	1	0	0	0	0	0	0	0	0	0	1	0	0	0	0	0	0	0	1	0	0	0	1	0	1	0	1	0	0	0	1	0	1	0	1	0	1	0	1	0	0	0	1
EUR				rs12526820	1		0		0		0		0		0		0		0		0		0		0		0		0		0		0		0		0		0		0		0		0		0		0
EUR	HLA-B*5601	0.011	rs4122190(A)	rs4122190	1	1	1	1	0	0	0	0	0	0	0	0	1	1	0	0	0	0	0	0	1	1	0	0	1	1	1	1	1	1	1	1	1	1	1	1	1	1	1	1	1	1	0	0	1
EUR	HLA-B*5701	0.061	rs2395029(T)	rs2395029	1	1	1	1	0	0	0	0	0	0	0	0	1	1	1	1	1	1	0	0	1	1	1	1	0	0	1	1	1	1	1	1	1	1	0	0	0	0	1	1	1	1	0	0	1
EUR	HLA-B*5801	0.006	rs3130660(A) & rs1063635(A)	rs3130660	1	0	1	0	0	0	0	0	0	0	0	0	1	0	0	0	0	0	0	0	0	0	0	0	0	0	0	0	0	0	0	0	0	0	0	0	0	0	0	0	1	0	0	0	1
EUR				rs1063635	0		0		0		0		0		0		0		0		0		0		0		0		0		0		0		0		0		0		0		0		0		1		0
EUR	HLA-C*0102	0.017	rs9380234(C)	rs9380234	1	1	0	0	0	0	0	0	0	0	0	0	1	1	0	0	0	0	0	0	1	1	0	0	0	0	1	1	1	1	0	0	1	1	0	0	0	0	1	1	1	1	0	0	0
EUR	HLA-C*0202	0.022	rs1265100(G) & rs4122189(C)	rs1265100	1	1	1	1	0	0	0	0	0	0	1	1	1	1	0	0	0	0	1	0	1	1	0	0	1	1	1	1	1	1	0	0	1	1	1	1	1	1	1	1	1	1	0	0	1
EUR				rs4122189	1		1		1		1		1		1		1		0		1		0		1		0		1		1		1		0		1		1		1		1		1		0		1
EUR	HLA-C*0303	0.061	rs1265100(A) & rs7745906(A)	rs1265100	1	1	1	1	0	0	0	0	0	0	1	0	1	1	0	0	0	0	1	0	1	1	0	0	1	1	1	1	1	1	0	0	1	1	1	1	1	1	1	1	1	1	0	0	1
EUR				rs7745906	1		1		0		0		0		0		1		1		1		0		1		1		1		1		1		1		1		1		1		1		1		0		1
EUR	HLA-C*0304	0.039	rs4713391(C) & rs7745906(A) & rs3130434(C)	rs4713391	1	0	1	0	0	0	0	0	0	0	0	0	1	0	1	0	1	0	0	0	1	0	1	0	1	0	1	0	1	0	1	0	1	0	1	0	1	0	1	0	1	0	0	0	1
EUR				rs7745906	1		1		0		0		0		0		1		1		1		0		1		1		1		1		1		1		1		1		1		1		1		0		1
EUR				rs3130434	0		0		0		0		0		0		0		0		0		0		0		0		0		0		0		0		0		0		0		0		0		0		0
EUR	HLA-C*0401	0.083	rs9461684(G)	rs9461684	1	1	1	1	0	0	0	0	0	0	0	0	1	1	1	1	1	1	0	0	1	1	1	1	1	1	1	1	1	1	1	1	1	1	1	1	1	1	1	1	1	1	0	0	1
EUR	HLA-C*0501	0.117	rs3130955(C) & rs364415(A) & rs4151665(C)	rs3130955	1	0	1	0	0	0	0	0	0	0	0	0	1	0	1	0	1	0	0	0	1	0	1	0	1	0	1	0	1	0	1	0	1	0	1	0	1	0	1	0	1	0	1	0	1
EUR				rs364415	1		1		0		0		0		0		1		1		0		0		1		1		1		1		1		1		1		1		1		1		1		0		1
EUR				rs4151665	0		0		0		0		0		0		0		0		0		0		0		0		0		0		0		0		0		0		0		0		0		0		0
EUR	HLA-C*0602	0.117	rs887466(G) & rs4379333(C)	rs887466	1	0	1	1	0	0	0	0	0	0	1	1	1	0	0	0	0	0	1	0	1	1	0	0	1	0	1	1	1	1	0	0	1	1	1	0	1	1	1	1	1	1	1	0	1
EUR				rs2894207	0		1		0		0		1		1		0		0		1		0		1		0		0		1		1		0		1		0		1		1		1		0		0
EUR	HLA-C*0701	0.178	rs2524074(C) & rs7382297(C)	rs2524074	1	1	1	1	0	0	1	0	1	0	1	0	1	1	1	1	0	0	0	0	1	1	0	0	1	1	1	1	1	1	1	1	1	1	1	1	1	1	1	1	1	1	0	0	1
EUR				rs7382297	1		1		0		0		0		0		1		1		1		1		1		1		1		1		1		1		1		1		1		1		1		1		1
EUR	HLA-C*0702	0.206	rs3132572(A) & rs2001181(A)	rs3132572	1	0	1	0	1	0	0	0	1	0	1	0	1	0	0	0	0	0	0	0	1	0	0	0	1	0	1	1	1	1	0	0	1	0	1	0	1	1	1	1	1	1	0	0	0
EUR				rs2001181	0		0		0		0		0		0		0		0		0		0		0		0		0		1		1		0		0		0		1		1		1		0		1
EUR	HLA-C*0704	0.028	rs2524050(T) & rs2256583(G)	rs2524050	1	0	1	1	0	0	0	0	0	0	0	0	1	1	0	0	0	0	0	0	0	0	0	0	1	1	1	1	1	1	0	0	0	0	1	1	0	0	0	0	0	0	0	0	1
EUR				rs2256583	0		1		0		1		1		1		1		0		0		0		0		0		1		1		1		0		0		1		1		0		0		0		1
EUR	HLA-C*0802	0.017	rs2524048(G) & rs2442719(G)	rs2524048	0	0	1	1	0	0	0	0	0	0	0	0	0	0	1	0	0	0	0	0	1	0	1	0	1	0	1	1	1	1	1	1	1	0	1	0	1	0	1	1	1	1	0	0	1
EUR				rs2442719	1		1		0		0		0		1		1		0		1		1		0		0		0		1		1		1		0		0		0		1		1		0		1
EUR	HLA-C*1202	0.011	rs3869115(C) & rs396960(T)	rs3869115	1	1	1	1	0	0	0	0	0	0	1	0	1	1	0	0	0	0	0	0	1	0	0	0	0	0	0	0	0	0	0	0	1	0	0	0	1	0	1	0	1	0	0	0	1
EUR				rs396960	1		1		0		0		1		0		1		0		0		0		0		0		1		0		0		0		0		1		0		0		0		0		1
EUR	HLA-C*1203	0.017	rs3130457(A) & rs2248902(T)	rs3130457	1	0	1	1	0	0	0	0	0	0	1	1	1	0	0	0	0	0	0	0	1	0	0	0	0	0	1	0	1	0	0	0	1	0	0	0	0	0	1	0	1	1	0	0	1
EUR				rs2248902	0		1		0		0		0		1		0		0		1		0		0		0		0		0		0		0		0		0		0		0		1		0		0
EUR	HLA-C*1402	0.017	rs2517439(A) & rs2240061(C)	rs2517439	1	1	0	0	0	0	0	0	0	0	0	0	1	0	1	1	0	0	0	0	1	1	1	1	1	1	1	1	1	1	1	1	1	1	1	1	1	1	1	1	1	1	0	0	1
EUR				rs2240061	1		1		0		0		0		0		0		1		0		0		1		1		1		1		1		1		1		1		1		1		1		0		1
EUR	HLA-C*1502	0.028	rs3764808(G) & rs4379333(C)	rs3764808	0	0	0	0	0	0	0	0	0	0	0	0	0	0	0	0	0	0	0	0	1	1	0	0	0	0	0	0	0	0	1	0	1	1	0	0	0	0	1	1	1	1	0	0	0
EUR				rs2894207	0		1		0		0		1		1		0		0		1		0		1		0		0		1		1		0		1		0		1		1		1		0		0
EUR	HLA-C*1601	0.033	rs7747738(G)	rs7747738	1	1	1	1	0	0	0	0	0	0	0	0	1	1	1	1	1	1	0	0	1	1	1	1	1	1	1	1	1	1	1	1	1	1	1	1	1	1	1	1	1	1	0	0	1
EUR	HLA-C*1701	0.006	rs2269708(T)	rs2269708	0	0	1	1	1	1	0	0	0	0	0	0	0	0	1	1	0	0	0	0	0	0	0	0	1	1	0	0	0	0	1	1	0	0	1	1	0	0	0	0	1	1	0	0	0
EUR	HLA-DQA*0101	0.133	rs6457614(A) & rs1794265(G)	rs6457614	0	0	0	0	0	0	0	0	0	0	0	0	0	0	1	0	0	0	0	0	0	0	0	0	0	0	0	0	0	0	1	0	0	0	0	0	0	0	0	0	1	0	0	0	0
EUR				rs1794265	0		1		0		0		0		0		0		0		0		0		0		0		0		0		0		0		0		0		0		0		0		0		0
EUR	HLA-DQA*0102	0.239	rs14004(G) & rs6457594(A)	rs14004	0	0	1	0	0	0	0	0	0	0	0	0	0	0	1	0	0	0	0	0	1	0	1	0	1	0	1	0	1	0	1	0	1	0	1	0	1	0	1	0	1	0	0	0	1
EUR				rs6457594	0		0		0		0		0		0		0		0		0		0		0		0		0		0		0		0		0		0		0		0		0		0		0
EUR	HLA-DQA*0103	0.056	rs2273017(A) & rs2157051(G)	rs2273017	1	0	1	1	0	0	0	0	0	0	0	0	1	0	1	0	0	0	0	0	1	0	1	0	1	0	1	0	1	0	1	0	1	0	1	0	1	0	1	0	1	0	0	0	0
EUR				rs2157051	0		1		0		0		0		0		0		0		0		0		0		0		0		0		0		0		0		0		0		0		0		0		0
EUR	HLA-DQA*0201	0.133	rs7745002(C) & rs2858333(G) & 6p0315(G)	rs7745002	0	0	0	0	0	0	0	0	0	0	0	0	0	0	0	0	0	0	0	0	0	0	0	0	0	0	0	0	0	0	0	0	0	0	0	0	0	0	0	0	0	0	0	0	0
EUR				rs2858333	0		1		0		0		0		0		0		1		0		0		1		1		1		0		0		1		1		1		1		1		1		0		0
EUR				UNKNOWN	0		0		0		0		0		0		0		0		0		0		0		0		0		0		0		0		0		0		0		0		0		0		0
EUR	HLA-DQA*0301	0.228	rs3129883(C) & rs7745002(C) & rs3844313(G)	rs3129883	0	0	0	0	0	0	0	0	1	0	0	0	0	0	1	0	0	0	0	0	1	0	1	0	1	0	0	0	0	0	1	0	1	0	1	0	1	0	1	0	1	0	0	0	0
EUR				rs7745002	0		0		0		0		0		0		0		0		0		0		0		0		0		0		0		0		0		0		0		0		0		0		0
EUR				rs3844313	0		0		0		0		0		0		0		0		0		0		0		0		0		0		0		0		0		0		0		0		0		0		0
EUR	HLA-DQA*0401	0.033	rs7743506(C)	rs7743506	0	0	0	0	0	0	0	0	0	0	0	0	0	0	0	0	0	0	0	0	0	0	0	0	0	0	0	0	0	0	0	0	0	0	0	0	0	0	0	0	0	0	0	0	0
EUR	HLA-DQA*0501	0.178	rs10485326(T) & rs2040406(A)	rs9270623	1	0	1	0	0	0	0	0	0	0	0	0	0	0	0	0	0	0	0	0	0	0	0	0	0	0	0	0	0	0	0	0	0	0	0	0	0	0	0	0	0	0	0	0	1
EUR				rs2040406	0		0		0		0		1		0		0		0		0		0		1		0		0		1		0		0		1		0		0		1		1		0		0
EUR	HLA-DQB*0201	0.156	rs4988889(G)	rs4988889	0	0	0	0	0	0	0	0	0	0	0	0	0	0	0	0	0	0	0	0	0	0	0	0	0	0	0	0	0	0	0	0	0	0	0	0	0	0	0	0	0	0	0	0	0
EUR	HLA-DQB*0301	0.167	rs7744001(A) & rs2856691(C)	rs7744001	1	0	1	0	0	0	0	0	0	0	0	0	1	0	1	0	0	0	0	0	1	0	1	0	1	0	1	0	1	0	1	0	1	0	1	0	1	0	1	0	1	0	0	0	1
EUR				rs2856691	0		0		0		0		0		0		0		0		0		0		0		0		0		0		0		0		0		0		0		0		0		0		0
EUR	HLA-DQB*0302	0.144	rs7454108(C) & rs2071876(C)	rs7454108	1	1	1	1	0	0	0	0	0	0	1	0	1	1	1	1	0	0	0	0	1	0	1	1	1	0	0	0	1	1	1	0	1	0	1	0	1	0	1	0	1	1	0	0	1
EUR				rs2071876	1		1		0		0		1		0		1		1		0		0		0		1		0		1		1		0		0		0		0		0		1		0		1
EUR	HLA-DQB*0303	0.061	rs3834857(C) & rs2395533(T)	rs3834857	0	0	0	0	0	0	0	0	0	0	0	0	0	0	0	0	0	0	0	0	0	0	0	0	0	0	0	0	0	0	0	0	0	0	0	0	0	0	0	0	0	0	0	0	0
EUR				rs2395533	0		0		0		0		0		0		0		0		0		0		0		0		0		0		0		0		0		0		0		0		0		0		0
EUR	HLA-DQB*0305	0.006	rs9267532(A) & rs707915(A)	rs9267532	1	1	1	1	0	0	0	0	0	0	0	0	1	1	1	0	1	0	0	0	1	1	1	0	1	1	1	1	1	1	1	0	1	1	1	1	1	1	1	1	1	1	0	0	1
EUR				rs707915	1		1		0		0		0		1		1		0		0		1		1		0		1		1		1		0		1		1		1		1		1		1		1
EUR	HLA-DQB*0402	0.033	rs7743506(C)	rs7743506	0	0	0	0	0	0	0	0	0	0	0	0	0	0	0	0	0	0	0	0	0	0	0	0	0	0	0	0	0	0	0	0	0	0	0	0	0	0	0	0	0	0	0	0	0
EUR	HLA-DQB*0501	0.094	rs6457614(A)	rs6457614	0	0	0	0	0	0	0	0	0	0	0	0	0	0	1	1	0	0	0	0	0	0	0	0	0	0	0	0	0	0	1	1	0	0	0	0	0	0	0	0	1	1	0	0	0
EUR	HLA-DQB*0502	0.022	rs1548306(A) & rs5875391(A)	rs1548306	0	0	0	0	0	0	0	0	0	0	0	0	0	0	0	0	0	0	1	0	0	0	0	0	0	0	0	0	0	0	0	0	0	0	0	0	0	0	0	0	1	0	0	0	0
EUR				rs5875391	0		0		0		0		0		0		0		0		0		0		0		0		0		0		0		0		0		0		0		0		0		0		0
EUR	HLA-DQB*0503	0.039	rs1794265(G)	rs1794265	0	0	1	1	0	0	0	0	0	0	0	0	0	0	0	0	0	0	0	0	0	0	0	0	0	0	0	0	0	0	0	0	0	0	0	0	0	0	0	0	0	0	0	0	0
EUR	HLA-DQB*0601	0.006	rs2858880(A)	rs2858880	1	1	1	1	0	0	0	0	0	0	0	0	1	1	0	0	0	0	0	0	1	1	0	0	0	0	1	1	1	1	0	0	1	1	0	0	0	0	1	1	1	1	0	0	1
EUR	HLA-DQB*0602	0.2	rs3135388(G)	rs3135388	1	1	1	1	0	0	0	0	1	1	1	1	1	1	1	1	0	0	0	0	1	1	1	1	1	1	1	1	1	1	1	1	1	1	1	1	1	1	1	1	1	1	0	0	1
EUR	HLA-DQB*0603	0.05	rs2395150(T) & rs3135461(G)	rs2395150	1	1	1	0	0	0	0	0	0	0	0	0	1	1	1	0	1	0	1	0	1	0	1	0	1	0	1	0	1	0	1	0	1	0	1	0	1	0	1	0	1	0	1	0	1
EUR				rs3135461	1		0		0		0		0		0		1		0		0		0		0		0		0		0		0		0		0		0		0		0		0		0		0
EUR	HLA-DQB*0604	0.017	rs10573(A) & rs7766854(A)	rs10573	0	0	1	0	0	0	0	0	1	0	0	0	0	0	0	0	0	0	0	0	1	0	0	0	1	1	1	0	1	0	0	0	1	0	1	1	1	1	1	0	1	0	0	0	1
EUR				rs7766854	0		0		0		0		0		0		0		0		0		0		0		0		1		0		0		0		0		1		1		0		0		0		0
EUR	HLA-DQB*0609	0.006	rs6901092(A)	rs6901092	0	0	0	0	0	0	0	0	0	0	0	0	0	0	0	0	0	0	0	0	0	0	0	0	0	0	0	0	0	0	0	0	0	0	0	0	0	0	0	0	1	1	0	0	0
EUR	HLA-DRB*0101	0.089	rs4947332(G) & rs6457614(C)	rs4947332	1	0	1	0	0	0	0	0	1	0	0	0	1	0	0	0	0	0	0	0	1	0	0	0	1	0	1	0	1	0	0	0	1	0	1	0	1	0	1	0	1	1	0	0	1
EUR				rs6457614	0		0		0		0		0		0		0		1		0		0		0		0		0		0		0		1		0		0		0		0		1		0		0
EUR	HLA-DRB*0301	0.094	rs2040410(G)	rs2040410	0	0	0	0	0	0	0	0	0	0	0	0	0	0	0	0	0	0	0	0	0	0	0	0	0	0	0	0	0	0	0	0	0	0	0	0	0	0	0	0	0	0	0	0	0
EUR	HLA-DRB*0401	0.089	rs6910071(C) & rs3817964(A) & rs660895(C)	rs6910071	1	1	1	1	0	0	1	0	1	0	1	0	1	1	1	0	1	0	0	0	1	1	1	0	1	1	1	0	1	0	1	0	1	1	1	1	1	1	1	1	1	1	0	0	1
EUR				rs3817964	1		1		0		0		0		0		1		0		0		0		1		0		1		0		0		0		1		1		1		1		1		0		1
EUR				rs660895	1		1		1		1		1		1		1		1		1		0		1		1		1		1		1		1		1		1		1		1		1		0		1
EUR	HLA-DRB*0402	0.006	rs3130071(T) & rs416352(A)	rs3130071	0	0	1	1	0	0	0	0	0	0	0	0	0	0	0	0	0	0	0	0	1	1	0	0	1	1	1	1	1	1	0	0	1	1	1	1	0	0	1	1	1	1	0	0	1
EUR				rs416352	1		1		0		0		0		1		1		1		0		0		1		0		1		1		1		1		1		1		1		1		1		0		1
EUR	HLA-DRB*0403	0.017	rs7454108(C) & rs206765(A) & rs399604(C)	rs7454108	1	1	1	0	0	0	0	0	0	0	1	0	1	1	1	0	0	0	0	0	1	0	1	0	1	0	0	0	1	0	1	0	1	0	1	0	1	0	1	0	1	1	0	0	1
EUR				rs206765	1		0		0		0		0		0		1		0		0		0		0		0		0		0		0		0		0		0		0		0		1		0		1
EUR				rs399604	1		1		0		0		1		0		1		1		0		0		1		1		0		1		1		1		1		0		1		1		1		1		1
EUR	HLA-DRB*0404	0.106	rs2736157(A) & rs3115572(C) & rs2395533(T)	rs2736157	0	0	1	0	0	0	0	0	0	0	0	0	0	0	0	0	0	0	0	0	1	0	0	0	1	0	1	0	1	0	0	0	1	0	1	0	1	0	1	0	1	0	0	0	1
EUR				rs3115572	1		1		0		0		0		0		1		1		0		0		1		1		1		1		1		1		1		1		1		1		1		1		1
EUR				rs2395533	0		0		0		0		0		0		0		0		0		0		0		0		0		0		0		0		0		0		0		0		0		0		0
EUR	HLA-DRB*0405	0.006	rs1057149(C)	rs1057149	1	1	1	1	0	0	0	0	0	0	0	0	1	1	0	0	0	0	0	0	0	0	0	0	0	0	1	1	1	1	1	1	1	1	0	0	0	0	1	1	1	1	0	0	1
EUR	HLA-DRB*0407	0.011	rs7774197(G) & rs417812(T)	rs7774197	1	1	1	1	0	0	1	0	1	0	1	0	1	1	1	0	1	0	0	0	1	1	1	0	1	1	1	0	1	0	1	0	1	1	1	1	1	1	1	1	1	1	0	0	1
EUR				rs417812	1		1		0		0		0		0		1		0		0		0		1		0		1		0		0		0		1		1		1		1		1		0		1
EUR	HLA-DRB*0701	0.1	rs7745002(C) & rs2647087(G) & rs241398(C)	rs7745002	0	0	0	0	0	0	0	0	0	0	0	0	0	0	0	0	0	0	0	0	0	0	0	0	0	0	0	0	0	0	0	0	0	0	0	0	0	0	0	0	0	0	0	0	0
EUR				rs2647087	1		1		0		0		0		0		1		1		0		0		1		1		1		1		1		1		1		1		1		1		1		0		1
EUR				rs241398	1		1		0		0		0		0		1		0		1		0		1		0		1		1		1		0		1		1		1		1		1		0		1
EUR	HLA-DRB*0801	0.033	rs7743506(C)	rs7743506	0	0	0	0	0	0	0	0	0	0	0	0	0	0	0	0	0	0	0	0	0	0	0	0	0	0	0	0	0	0	0	0	0	0	0	0	0	0	0	0	0	0	0	0	0
EUR	HLA-DRB*1001	0.006	rs4148871(T) & rs2071538(A)	rs4148871	1	1	1	1	0	0	0	0	0	0	0	0	1	1	0	0	1	1	0	0	1	1	0	0	1	1	1	1	1	1	1	0	1	1	1	1	1	1	1	1	1	1	0	0	1
EUR				rs2071538	1		1		0		0		0		0		1		1		1		0		1		1		1		1		1		0		1		1		1		1		1		0		1
EUR	HLA-DRB*1101	0.05	rs434841(G) & rs1061172(G) & rs5875439(G)	rs434841	0	0	1	0	0	0	0	0	0	0	0	0	0	0	0	0	1	0	1	0	1	0	0	0	0	0	0	0	0	0	1	0	1	0	0	0	1	0	1	0	1	0	0	0	1
EUR				rs1061172	0		0		0		0		0		0		0		0		0		0		0		0		0		0		0		0		0		0		0		0		0		0		0
EUR				rs5875439	0		0		0		0		0		0		0		0		0		0		0		0		0		0		0		0		0		0		0		0		0		0		0
EUR	HLA-DRB*1103	0.011	rs4639334(T) & rs412735(A) & rs210180(T)	rs4639334	0	0	0	0	0	0	0	0	0	0	0	0	0	0	0	0	0	0	0	0	0	0	0	0	0	0	0	0	0	0	0	0	0	0	0	0	0	0	0	0	0	0	0	0	0
EUR				rs412735	0		0		0		0		0		0		0		0		0		0		0		0		0		0		0		0		0		0		0		0		0		0		0
EUR				rs210180	1		1		0		0		0		0		1		0		0		0		0		0		1		0		0		0		0		1		1		1		1		0		0
EUR	HLA-DRB*1104	0.006	rs4713607(A) & rs12664430(A)	rs4713607	0	0	0	0	1	0	0	0	0	0	0	0	0	0	1	0	1	1	0	0	1	1	1	0	1	1	0	0	0	0	1	0	1	1	1	1	0	0	1	1	1	1	0	0	0
EUR				rs12664430	1		1		0		0		0		0		1		0		1		1		1		0		1		0		0		0		1		1		1		1		1		0		0
EUR	HLA-DRB*1201	0.006	rs6901541(C) & rs6916742(A)	rs6901541	0	0	0	0	1	0	0	0	0	0	0	0	0	0	0	0	0	0	0	0	1	0	0	0	0	0	0	0	0	0	0	0	1	0	0	0	0	0	1	0	1	0	0	0	0
EUR				rs6916742	0		0		0		0		0		0		0		0		0		0		0		0		0		0		0		0		0		0		0		0		0		0		0
EUR	HLA-DRB*1301	0.044	rs2395173(G) & rs2157051(G)	rs2395173	0	0	1	1	0	0	0	0	0	0	0	0	0	0	0	0	1	0	0	0	0	0	0	0	1	0	1	0	1	0	0	0	0	0	1	0	1	0	0	0	0	0	1	0	1
EUR				rs2157051	0		1		0		0		0		0		0		0		0		0		0		0		0		0		0		0		0		0		0		0		0		0		0
EUR	HLA-DRB*1302	0.022	rs4434496(T) & rs6901541(T)	rs4434496	0	0	0	0	0	0	0	0	0	0	0	0	0	0	1	0	1	0	0	0	1	1	1	0	0	0	0	0	0	0	1	0	1	1	0	0	0	0	1	1	1	1	0	0	0
EUR				rs6901541	0		0		1		0		0		0		0		0		0		0		1		0		0		0		0		0		1		0		0		1		1		0		0
EUR	HLA-DRB*1303	0.011	rs424232(A) & rs2050191(A)	rs424232	1	0	1	0	0	0	0	0	0	0	0	0	1	0	1	0	0	0	0	0	1	0	1	0	1	0	1	0	1	0	1	0	1	0	1	0	1	1	1	1	1	1	1	0	1
EUR				rs2050191	0		0		0		0		0		0		0		0		0		1		0		0		0		0		0		0		0		0		1		1		1		0		1
EUR	HLA-DRB*1401	0.033	rs2763979(G) & rs1794265(C)	rs2763979	1	0	1	1	0	0	0	0	1	0	0	0	0	0	0	0	1	0	1	0	1	0	0	0	1	0	1	0	1	0	1	0	1	0	1	0	1	0	1	0	1	0	1	0	0
EUR				rs1794265	0		1		0		0		0		0		0		0		0		0		0		0		0		0		0		0		0		0		0		0		0		0		0
EUR	HLA-DRB*1404	0.006	rs805262(G) & rs1794265(C)	rs805262	1	0	1	1	0	0	0	0	0	0	1	0	1	0	0	0	1	0	0	0	1	0	0	0	1	0	1	0	1	0	1	0	1	0	1	0	1	0	1	0	1	0	0	0	1
EUR				rs1794265	0		1		0		0		0		0		0		0		0		0		0		0		0		0		0		0		0		0		0		0		0		0		0
EUR	HLA-DRB*1501	0.2	rs3135388(G)	rs3135388	1	1	1	1	0	0	0	0	1	1	1	1	1	1	1	1	0	0	0	0	1	1	1	1	1	1	1	1	1	1	1	1	1	1	1	1	1	1	1	1	1	1	0	0	1
EUR	HLA-DRB*1502	0.006	rs2858880(A)	rs2858880	1	1	1	1	0	0	0	0	0	0	0	0	1	1	0	0	0	0	0	0	1	1	0	0	0	0	1	1	1	1	0	0	1	1	0	0	0	0	1	1	1	1	0	0	1
EUR	HLA-DRB*1601	0.022	rs7452076(T) & rs6923504(G)	rs3129891	1	1	1	1	0	0	0	0	0	0	1	0	1	1	1	1	0	0	0	0	1	1	1	1	0	0	1	1	1	1	1	1	1	1	0	0	0	0	1	1	1	1	0	0	1
EUR				rs6923504	1		1		0		0		0		0		1		1		0		0		1		1		1		1		1		1		1		1		0		1		1		0		1
CHB	HLA-A*0101	0.022	rs1264709(T)	rs1264709	1	1	1	1	0	0	0	0	0	0	1	1	1	1	0	0	0	0	0	0	1	1	0	0	0	0	1	1	1	1	0	0	1	1	0	0	0	0	1	1	1	1	0	0	1
CHB	HLA-A*0201	0.233	rs892666(C) & rs4959037(A) & rs4678(C)	rs892666	1	1	0	0	0	0	0	0	0	0	0	0	1	1	0	0	0	0	0	0	0	0	0	0	0	0	1	1	1	1	0	0	0	0	0	0	0	0	0	0	0	0	0	0	1
				rs4959037	1		1		0		0		0		0		1		0		0		0		1		0		0		1		1		0		1		0		1		1		1		1		1
				rs4678	1		1		0		0		0		1		1		0		1		0		1		0		1		1		1		0		1		1		1		1		1		1		1
CHB	HLA-A*0203	0.033	rs2844713(A) & rs2269706(T)	rs2844713	0	0	1	1	0	0	0	0	0	0	0	0	0	0	1	0	1	1	0	0	1	1	1	0	0	0	1	1	1	1	1	0	1	1	0	0	0	0	1	1	1	1	0	0	1
				rs2269706	0		1		0		0		0		0		0		0		1		1		1		0		1		1		1		0		1		1		0		1		1		0		1
CHB	HLA-A*0206	0.056	rs6457109(G) & rs9260988(A)	rs6457109	0	0	1	1	0	0	1	0	1	0	1	0	1	1	1	1	1	0	0	0	1	1	1	1	1	0	1	0	1	0	1	1	1	1	1	0	1	0	1	1	1	0	0	0	1
CHB				rs9260988	1		1		0		0		0		0		1		1		0		0		1		1		0		0		0		1		1		0		0		1		0		0		1
CHB	HLA-A*0301	0.022	rs3130785(G)	rs3130785	1	1	1	1	0	0	0	0	0	0	0	0	1	1	1	1	1	1	0	0	1	1	1	1	1	1	0	0	0	0	1	1	1	1	1	1	1	1	1	1	1	1	0	0	1
CHB	HLA-A*0302	0.022	rs1736924(G) & rs1557608(T)	rs1736924	0	0	0	0	0	0	0	0	0	0	0	0	0	0	0	0	0	0	0	0	0	0	1	0	0	0	0	0	0	0	0	0	0	0	0	0	0	0	0	0	1	1	0	0	0
				rs1557608	1		1		0		0		0		0		1		0		1		0		1		0		1		1		1		0		1		1		0		1		1		0		1
CHB	HLA-A*1101	0.233	rs2517754(C) & rs7745235(A)	rs2517754	0	0	0	0	0	0	0	0	0	0	0	0	0	0	0	0	0	0	0	0	0	0	0	0	0	0	0	0	0	0	0	0	0	0	0	0	0	0	0	0	0	0	0	0	0
				rs2517722	0		0		0		0		0		0		0		1		0		0		1		1		0		0		0		1		1		0		0		1		1		0		0
CHB	HLA-A*2402	0.156	rs2734984(A) & rs1611589(A)	rs2734984	0	0	1	0	0	0	0	0	0	0	1	0	0	0	1	0	0	0	0	0	1	0	1	0	0	0	1	0	1	0	1	0	1	0	0	0	0	0	1	0	1	0	0	0	1
				rs1611589	0		0		0		0		0		0		0		0		0		0		0		0		0		0		0		0		0		0		0		0		0		0		0
CHB	HLA-A*2601	0.011	rs3823339(G)	rs3823339	1	1	1	1	0	0	0	0	1	1	0	0	0	0	0	0	0	0	0	0	1	1	0	0	0	0	0	0	0	0	0	0	1	1	0	0	0	0	1	1	1	1	0	0	1
CHB	HLA-A*3001	0.056	rs3218822(A)	rs3218822	0	0	1	1	0	0	0	0	0	0	0	0	0	0	0	0	0	0	0	0	0	0	0	0	1	1	1	1	1	1	0	0	0	0	1	1	1	1	0	0	0	0	0	0	1
CHB	HLA-A*3101	0.033	rs3823318(C) & rs1061235(A)	rs3823318	0	0	0	0	0	0	0	0	0	0	0	0	0	0	0	0	0	0	0	0	0	0	0	0	0	0	0	0	0	0	0	0	0	0	0	0	0	0	0	0	1	1	0	0	0
				rs1061235	1		0		0		0		1		0		1		0		0		0		1		0		0		0		1		0		1		0		0		1		1		0		1
CHB	HLA-A*3201	0.022	rs9468692(C)	rs9468692	0	0	1	1	0	0	1	1	1	1	1	1	1	1	1	1	1	1	0	0	0	0	1	1	1	1	1	1	1	1	1	1	1	1	1	1	1	1	0	0	1	1	0	0	0
CHB	HLA-A*3303	0.078	rs2524005(A) & rs2855591(A)	rs2524005	1	1	1	1	0	0	0	0	1	0	1	0	1	1	0	0	1	0	0	0	0	0	0	0	0	0	1	1	1	1	0	0	0	0	0	0	0	0	1	1	1	1	1	0	1
				rs259943	1		1		0		0		0		0		1		1		0		0		1		1		0		1		1		1		1		0		0		1		1		0		0
CHB	HLA-A*6801	0.022	rs2844800(T)	rs174220	0	0	1	1	0	0	0	0	0	0	0	0	0	0	1	1	0	0	0	0	1	1	1	1	0	0	1	1	0	0	1	1	1	1	0	0	0	0	1	1	1	1	0	0	1
CHB	HLA-B*0705	0.011	rs2523480(C)	rs2523480	1	1	1	1	0	0	0	0	0	0	1	1	1	1	0	0	0	0	0	0	0	0	0	0	0	0	0	0	0	0	0	0	0	0	0	0	0	0	0	0	1	1	0	0	0
CHB	HLA-B*0801	0.022	rs4248151(C) & rs3128982(C)	rs4248151	0	0	0	0	0	0	0	0	0	0	0	0	0	0	0	0	0	0	0	0	0	0	0	0	0	0	0	0	0	0	0	0	0	0	0	0	0	0	0	0	0	0	0	0	0
				rs3128982	1		1		1		0		1		1		1		1		1		0		1		1		1		1		1		1		1		1		1		1		1		0		1
CHB	HLA-B*1301	0.033	rs707913(G) & rs2844586(A)	rs707913	1	1	0	0	0	0	0	0	0	0	1	0	1	1	0	0	0	0	0	0	1	1	0	0	0	0	0	0	0	0	1	0	1	1	0	0	1	1	0	0	1	1	0	0	1
				rs2844586	1		1		0		0		0		0		1		0		0		0		1		0		1		1		1		0		1		1		1		1		1		0		1
CHB	HLA-B*1302	0.056	rs7761138(G) & rs12212594(C)	rs7761138	1	0	1	0	0	0	1	0	1	0	1	0	1	0	1	0	1	0	0	0	1	1	1	0	1	0	1	1	1	1	1	0	1	0	1	0	1	0	1	0	1	0	0	0	1
				rs12212594	0		0		0		0		0		0		0		0		0		0		1		0		0		1		1		0		0		0		0		0		0		0		1
CHB	HLA-B*1501	0.089	rs2524178(G) & rs3819294(A)	rs2524178	0	0	0	0	0	0	0	0	0	0	0	0	0	0	0	0	0	0	0	0	0	0	0	0	0	0	0	0	0	0	0	0	0	0	0	0	0	0	0	0	0	0	0	0	0
				rs3819294	0		1		0		0		0		1		0		0		0		0		0		0		0		1		1		0		0		0		1		1		1		0		1
CHB	HLA-B*1502	0.011	rs3909184(C) & rs2844682(T)	rs3909184	0	0	1	1	0	0	0	0	0	0	0	0	1	1	0	0	0	0	0	0	1	1	0	0	1	1	1	1	1	1	0	0	1	1	1	1	1	1	1	1	1	1	0	0	0
				rs2844682	1		1		0		0		0		1		1		1		0		0		1		1		1		1		1		1		1		1		1		1		1		0		1
CHB	HLA-B*1511	0.011	rs2074491(T)	rs2074491	0	0	0	0	0	0	0	0	0	0	0	0	0	0	0	0	0	0	0	0	0	0	0	0	0	0	0	0	0	0	0	0	1	1	0	0	0	0	0	0	1	1	0	0	0
CHB	HLA-B*1518	0.033	rs4084091(A) & rs3819294(A)	rs4084091	0	0	0	0	0	0	0	0	0	0	0	0	0	0	0	0	0	0	0	0	0	0	0	0	0	0	0	0	0	0	0	0	0	0	0	0	0	0	0	0	0	0	0	0	0
				rs3819294	0		1		0		0		0		1		0		0		0		0		0		0		0		1		1		0		0		0		1		1		1		0		1
CHB	HLA-B*3501	0.022	rs1264307(A) & rs3128982(C)	rs1264307	0	0	1	1	0	0	0	0	0	0	0	0	0	0	0	0	0	0	0	0	1	1	0	0	1	1	1	1	1	1	0	0	1	1	1	1	1	1	1	1	1	1	0	0	1
				rs3128982	1		1		1		0		1		1		1		1		1		0		1		1		1		1		1		1		1		1		1		1		1		0		1
CHB	HLA-B*3503	0.022	rs3130785(G)	rs3130785	1	1	1	1	0	0	0	0	0	0	0	0	1	1	1	1	1	1	0	0	1	1	1	1	1	1	0	0	0	0	1	1	1	1	1	1	1	1	1	1	1	1	0	0	1
CHB	HLA-B*3701	0.011	rs4947332(G)	rs4947332	1	1	1	1	0	0	0	0	1	1	0	0	1	1	0	0	0	0	0	0	1	1	0	0	1	1	1	1	1	1	0	0	1	1	1	1	1	1	1	1	1	1	0	0	1
CHB	HLA-B*3801	0.011	rs9295863(G)	rs9295863	0	0	1	1	0	0	0	0	0	0	0	0	0	0	1	1	0	0	0	0	1	1	1	1	1	1	1	1	1	1	1	1	1	1	1	1	1	1	1	1	1	1	0	0	1
CHB	HLA-B*3802	0.033	rs2844725(A) & rs3828875(T)	rs2844725	0	0	1	1	0	0	0	0	0	0	0	0	0	0	0	0	0	0	0	0	1	1	0	0	1	1	1	1	1	1	1	0	1	1	1	1	1	1	1	1	1	1	0	0	1
				rs3828875	0		1		0		0		0		0		0		0		0		1		1		0		1		1		1		0		1		1		1		1		1		0		1
CHB	HLA-B*3901	0.011	rs1811197(T) & rs2844575(C)	rs1811197	1	1	1	1	0	0	0	0	0	0	1	1	0	0	0	0	0	0	1	0	1	1	0	0	0	0	0	0	0	0	1	1	1	1	0	0	0	0	1	1	1	1	1	1	0
				rs2844575	1		1		0		1		1		1		1		1		1		0		1		1		1		1		1		1		1		1		1		1		1		1		1
CHB	HLA-B*4001	0.122	rs2844580(G) & rs2523694(C)	rs2844580	1	1	1	1	0	0	0	0	0	0	1	0	1	0	1	0	0	0	0	0	1	1	1	0	0	0	0	0	0	0	1	0	1	1	0	0	0	0	1	1	1	1	0	0	0
				rs2523694	1		1		0		0		0		0		0		0		0		0		1		0		0		0		0		0		1		0		0		1		1		0		0
CHB	HLA-B*4002	0.011	rs6930444(G) & rs3130655(T)	rs6930444	0	0	1	1	0	0	0	0	0	0	0	0	0	0	0	0	0	0	0	0	1	1	0	0	0	0	1	1	1	1	0	0	1	1	0	0	1	1	1	1	1	1	1	0	1
				rs3130655	1		1		0		0		0		0		1		0		0		0		1		1		1		1		1		1		1		1		1		1		1		0		1
CHB	HLA-B*4006	0.044	rs3819299(C) & rs8283(T)	rs3819299	1	1	1	1	1	0	0	0	1	0	1	0	1	1	0	0	1	0	0	0	1	0	0	0	1	1	1	1	1	1	0	0	1	1	1	1	1	1	1	1	1	1	0	0	1
				rs8283	1		1		0		0		0		0		1		1		0		0		0		1		1		1		1		1		1		1		1		1		1		0		1
CHB	HLA-B*4601	0.111	rs2243868(G) & rs2524227(A) & rs2857595(A)	rs2243868	1	0	1	0	0	0	0	0	0	0	0	0	1	0	0	0	1	0	0	0	1	0	1	0	1	0	1	0	1	0	1	0	1	0	1	0	1	1	1	0	1	1	0	0	1
				rs2524227	0		0		0		0		0		1		0		0		0		1		0		0		0		0		0		0		0		0		1		0		1		0		0
				rs2857595	1		1		1		1		1		1		1		1		1		0		1		1		1		1		1		1		1		1		1		1		1		1		1
CHB	HLA-B*4801	0.044	rs4959069(C)	rs4959069	0	0	1	1	0	0	0	0	0	0	0	0	0	0	0	0	0	0	0	0	0	0	0	0	1	1	0	0	0	0	0	0	0	0	1	1	1	1	0	0	0	0	0	0	1
CHB	HLA-B*5101	0.078	rs3905495(A) & rs7450800(C) & rs2471980(G)	rs3905495	1	0	1	0	0	0	1	0	1	0	0	0	1	0	1	0	0	0	0	0	1	0	1	0	1	0	1	0	1	0	1	0	1	0	1	0	1	0	1	0	1	0	1	0	1
				rs2524166	0		0		0		0		0		0		0		0		0		0		0		0		0		0		0		0		0		0		0		0		0		0		0
				rs2471980	1		1		0		0		0		1		1		0		0		0		1		0		0		0		0		0		1		0		1		1		1		0		1
CHB	HLA-B*5201	0.044	rs1062470(G) & rs2844586(A)	rs1062470	0	0	1	1	1	0	0	0	0	0	0	0	0	0	1	0	1	0	0	0	1	1	1	0	1	1	1	1	1	1	1	0	1	1	1	1	1	1	1	1	1	1	0	0	1
				rs2844586	1		1		0		0		0		0		1		0		0		0		1		0		1		1		1		0		1		1		1		1		1		0		1
CHB	HLA-B*5401	0.056	rs3130786(A) & rs3819284(A)	rs3130786	1	0	1	1	0	0	0	0	0	0	0	0	1	0	0	0	0	0	0	0	0	0	0	0	0	0	1	0	1	0	0	0	0	0	0	0	1	1	0	0	0	0	0	0	0
				rs3819284	0		1		0		0		0		1		0		0		0		0		0		0		0		0		0		0		0		0		1		0		0		0		1
CHB	HLA-B*5601	0.011	rs3130977(G) & rs1063632(T)	rs3130977	1	1	1	0	1	0	1	0	1	0	1	0	1	0	0	0	1	0	0	0	1	1	0	0	1	1	1	1	1	1	0	0	1	1	1	1	0	0	1	1	1	1	0	0	1
				rs1063632	1		0		0		0		0		0		0		0		0		0		1		1		1		1		1		1		1		1		1		1		1		0		1
CHB	HLA-B*5701	0.011	rs3093726(T)	rs3093726	0	0	0	0	0	0	0	0	0	0	1	1	0	0	0	0	0	0	0	0	0	0	0	0	0	0	1	1	1	1	0	0	0	0	0	0	1	1	0	0	1	1	0	0	1
CHB	HLA-B*5801	0.044	rs3134792(G) & rs4713518(A)	rs3134792	1	1	1	1	0	0	0	0	1	0	1	1	0	0	1	1	0	0	0	0	1	1	0	0	0	0	1	1	1	1	1	1	1	1	0	0	0	0	1	1	1	1	0	0	0
				rs4713518	1		1		0		0		0		1		1		1		0		0		1		1		1		1		1		1		1		1		1		1		1		0		0
CHB	HLA-B*5901	0.011	rs3094188(C) & rs1063632(T)	rs3094188	1	1	1	0	0	0	0	0	1	0	1	0	1	0	0	0	1	0	1	0	1	1	0	0	1	1	1	1	1	1	0	0	1	1	1	1	1	1	1	1	1	1	0	0	1
				rs1063632	1		0		0		0		0		0		0		0		0		0		1		1		1		1		1		1		1		1		1		1		1		0		1
CHB	HLA-B*6701	0.022	rs2239523(G) & rs4947248(C)	rs2239523	0	0	0	0	0	0	0	0	0	0	0	0	0	0	0	0	0	0	0	0	0	0	0	0	0	0	0	0	0	0	0	0	0	0	0	0	0	0	0	0	0	0	0	0	0
				rs4947248	1		0		0		0		0		0		1		0		0		0		0		0		0		0		0		0		0		0		0		0		1		0		0
CHB	HLA-B*8101	0.011	rs2507997(C) & rs3134954(C)	rs2507997	0	0	0	0	0	0	1	0	1	1	0	0	0	0	1	1	0	0	0	0	1	1	1	1	1	1	0	0	0	0	1	1	1	1	1	1	0	0	1	1	1	1	0	0	0
				rs3134954	1		1		1		0		1		0		1		1		1		0		1		1		1		1		1		1		1		1		1		1		1		0		1
CHB	HLA-C*0102	0.178	rs3834326(A) & rs4122190(A)	rs3834326	0	0	0	0	0	0	0	0	0	0	0	0	0	0	0	0	0	0	0	0	0	0	0	0	0	0	0	0	0	0	0	0	0	0	0	0	0	0	0	0	0	0	0	0	0
				rs4122190	1		1		0		0		0		0		1		0		0		0		1		0		1		1		1		1		1		1		1		1		1		0		1
CHB	HLA-C*0302	0.044	rs1265155(G) & rs4713438(T)	rs1265155	1	1	1	1	0	0	0	0	0	0	1	0	1	1	0	0	0	0	0	0	1	1	0	0	1	1	1	1	1	1	0	0	1	1	1	1	1	1	1	1	1	1	0	0	1
				rs4713438	1		1		0		0		0		0		1		0		1		0		1		0		1		1		1		0		1		1		1		1		1		0		1
CHB	HLA-C*0303	0.078	rs6457350(C) & rs2156875(T)	rs6457350	0	0	0	0	0	0	0	0	0	0	0	0	0	0	1	1	0	0	0	0	0	0	1	1	0	0	0	0	0	0	0	0	0	0	0	0	0	0	0	0	1	1	0	0	0
				rs2156875	1		1		0		1		1		1		1		1		1		0		1		1		1		1		1		1		1		1		1		1		1		1		1
CHB	HLA-C*0304	0.044	rs6457350(C) & rs4947248(C)	rs6457350	0	0	0	0	0	0	0	0	0	0	0	0	0	0	1	0	0	0	0	0	0	0	1	0	0	0	0	0	0	0	0	0	0	0	0	0	0	0	0	0	1	1	0	0	0
				rs4947248	1		0		0		0		0		0		1		0		0		0		0		0		0		0		0		0		0		0		0		0		1		0		0
CHB	HLA-C*0401	0.044	rs7451258(C) & rs12662501(A)	rs2394885	0	0	0	0	0	0	0	0	0	0	0	0	0	0	0	0	0	0	0	0	0	0	0	0	0	0	0	0	0	0	0	0	0	0	0	0	0	0	0	0	0	0	0	0	0
				rs12662501	1		1		1		0		0		0		1		1		1		0		1		1		1		1		1		1		1		1		0		1		1		0		1
CHB	HLA-C*0602	0.078	rs3130457(A)	rs3130457	1	1	1	1	0	0	0	0	0	0	1	1	1	1	0	0	0	0	0	0	1	1	0	0	0	0	1	1	1	1	0	0	1	1	0	0	0	0	1	1	1	1	0	0	1
CHB	HLA-C*0702	0.2	rs2001181(A)	rs2001181	0	0	0	0	0	0	0	0	0	0	0	0	0	0	0	0	0	0	0	0	0	0	0	0	0	0	1	1	1	1	0	0	0	0	0	0	1	1	1	1	1	1	0	0	1
CHB	HLA-C*0704	0.011	rs2395031(G)	rs2395031	1	1	1	1	0	0	0	0	0	0	1	1	1	1	1	1	1	1	0	0	1	1	1	1	1	1	0	0	0	0	1	1	1	1	1	1	1	1	1	1	1	1	1	1	1
CHB	HLA-C*0801	0.144	rs2524100(A)	rs2524100	0	0	0	0	0	0	0	0	0	0	0	0	0	0	0	0	0	0	0	0	1	1	0	0	0	0	0	0	0	0	1	1	0	0	0	0	0	0	0	0	1	1	0	0	0
CHB	HLA-C*1202	0.044	rs3094663(C) & rs2073723(T)	rs3094663	1	1	1	1	1	0	0	0	0	0	0	0	1	1	1	0	1	0	0	0	1	1	1	0	1	1	1	0	1	0	1	0	1	1	1	1	1	1	1	1	1	1	0	0	1
				rs2073723	1		1		0		0		0		0		1		0		0		1		1		0		1		0		0		0		1		1		1		1		1		1		1
CHB	HLA-C*1203	0.033	rs6929434(T)	rs6929434	1	1	1	1	0	0	0	0	0	0	0	0	1	1	0	0	0	0	1	1	1	1	0	0	1	1	1	1	1	1	0	0	1	1	1	1	1	1	1	1	1	1	1	1	1
CHB	HLA-C*1402	0.044	rs3095301(T) & rs2073716(C)	rs3095301	1	1	1	1	0	0	0	0	0	0	1	0	1	1	1	0	0	0	0	0	1	1	1	0	1	1	1	0	1	0	1	0	1	1	1	1	1	1	1	1	1	1	0	0	0
				rs2073716	1		1		0		0		0		0		1		0		0		1		1		0		1		0		0		0		1		1		1		1		1		1		1
CHB	HLA-C*1502	0.056	rs7451258(C)	rs2394885	0	0	0	0	0	0	0	0	0	0	0	0	0	0	0	0	0	0	0	0	0	0	0	0	0	0	0	0	0	0	0	0	0	0	0	0	0	0	0	0	0	0	0	0	0
CHB	HLA-DQA*0101	0.1	rs8365(C) & rs482044(C) & rs532098(C)	rs8365	0	0	1	1	0	0	0	0	0	0	0	0	0	0	0	0	0	0	1	0	0	0	0	0	0	0	1	0	1	0	0	0	1	0	0	0	0	0	1	0	1	0	1	0	0
				rs482044	0		1		0		0		0		1		0		0		0		0		1		0		0		1		1		0		1		0		0		1		1		0		0
				rs532098	0		1		0		1		1		1		1		0		1		0		0		0		1		0		0		0		0		1		1		0		0		0		1
CHB	HLA-DQA*0102	0.122	rs5875382(G) & rs1063355(A)	rs139299944	0	0	0	0	0	0	0	0	0	0	0	0	0	0	0	0	0	0	0	0	0	0	0	0	0	0	0	0	0	0	0	0	0	0	0	0	0	0	0	0	0	0	0	0	0
				rs1063355	0		0		0		0		0		0		0		1		1		0		1		1		1		0		0		1		1		1		1		1		1		0		0
CHB	HLA-DQA*0103	0.144	rs7744001(A) & rs1063355(A) & rs2187686(C)	rs7744001	1	0	1	0	0	0	0	0	0	0	0	0	1	0	1	1	0	0	0	0	1	1	1	1	1	0	1	0	1	0	1	1	1	1	1	0	1	0	1	1	1	1	0	0	1
				rs1063355	0		0		0		0		0		0		0		1		1		0		1		1		1		0		0		1		1		1		1		1		1		0		0
				rs2187686	0		0		0		0		0		0		0		1		0		0		1		1		0		0		0		1		1		0		0		1		1		0		1
CHB	HLA-DQA*0201	0.067	rs7763805(C) & rs3844313(A)	rs7763805	0	0	0	0	0	0	0	0	0	0	0	0	0	0	0	0	0	0	0	0	0	0	0	0	0	0	0	0	0	0	0	0	0	0	0	0	0	0	0	0	0	0	0	0	0
				rs3844313	0		0		0		0		0		0		0		0		0		0		0		0		0		0		0		0		0		0		0		0		0		0		0
CHB	HLA-DQA*0301	0.322	rs2395533(T) & rs6903433(G)	rs2395533	0	0	0	0	0	0	0	0	0	0	0	0	0	0	0	0	0	0	0	0	0	0	0	0	0	0	0	0	0	0	0	0	0	0	0	0	0	0	0	0	0	0	0	0	0
				rs6903433	1		1		0		0		0		0		1		1		0		0		1		1		0		1		1		1		1		0		0		1		1		0		1
CHB	HLA-DQA*0401	0.022	rs1694112(A) & rs4711312(C)	rs1694112	0	0	0	0	0	0	0	0	0	0	0	0	0	0	0	0	1	0	0	0	0	0	0	0	0	0	0	0	0	0	0	0	0	0	0	0	0	0	0	0	1	1	0	0	0
				rs4711312	1		1		0		0		0		0		1		0		0		1		1		0		1		1		1		1		1		1		1		1		1		1		1
CHB	HLA-DQA*0501	0.122	rs4639334(C) & rs6908943(G)	rs4639334	0	0	0	0	0	0	0	0	0	0	0	0	0	0	0	0	0	0	0	0	0	0	0	0	0	0	0	0	0	0	0	0	0	0	0	0	0	0	0	0	0	0	0	0	0
				rs6908943	0		0		0		0		0		0		0		0		0		0		0		0		0		0		0		0		0		0		0		0		0		0		0
CHB	HLA-DQA*0601	0.078	rs1061172(G) & rs3129718(A)	rs1061172	0	0	0	0	0	0	0	0	0	0	0	0	0	0	0	0	0	0	0	0	0	0	0	0	0	0	0	0	0	0	0	0	0	0	0	0	0	0	0	0	0	0	0	0	0
				rs3129718	0		1		0		0		0		0		0		0		0		0		0		0		0		0		0		0		0		0		1		0		0		0		0
CHB	HLA-DQB*0201	0.111	rs4988889(G)	rs4988889	0	0	0	0	0	0	0	0	0	0	0	0	0	0	0	0	0	0	0	0	0	0	0	0	0	0	0	0	0	0	0	0	0	0	0	0	0	0	0	0	0	0	0	0	0
CHB	HLA-DQB*0301	0.167	rs6928482(G) & rs1056315(A)	rs6928482	1	0	0	0	1	0	1	0	1	0	1	0	1	0	1	0	1	0	0	0	1	0	1	0	1	0	0	0	0	0	1	0	1	0	1	0	1	0	1	0	1	0	0	0	1
				rs1056315	0		0		0		0		0		0		0		0		0		0		0		0		0		0		0		0		0		0		0		0		0		0		0
CHB	HLA-DQB*0302	0.067	rs6906021(T) & rs9275184(G)	rs6906021	1	0	1	1	0	0	1	0	1	0	1	0	1	0	0	0	0	0	0	0	1	1	0	0	1	0	1	0	1	0	0	0	1	1	1	0	1	0	1	1	1	1	0	0	1
				rs9275184	0		1		0		0		0		0		0		0		0		0		1		0		0		0		0		0		1		0		0		1		1		0		1
CHB	HLA-DQB*0303	0.189	rs2395533(T) & rs2856683(T)	rs2395533	0	0	0	0	0	0	0	0	0	0	0	0	0	0	0	0	0	0	0	0	0	0	0	0	0	0	0	0	0	0	0	0	0	0	0	0	0	0	0	0	0	0	0	0	0
				rs2856683	0		1		0		0		0		0		0		0		1		0		0		0		0		1		0		0		0		0		0		0		0		0		1
CHB	HLA-DQB*0401	0.067	rs2077580(C) & rs2395533(T) & rs2300825(A)	rs2077580	0	0	0	0	0	0	1	0	1	0	1	0	1	0	0	0	0	0	0	0	1	0	0	0	1	0	0	0	0	0	1	0	1	0	1	0	1	0	1	0	1	0	0	0	1
				rs2395533	0		0		0		0		0		0		0		0		0		0		0		0		0		0		0		0		0		0		0		0		0		0		0
				rs2300825	0		0		0		0		0		0		0		0		0		0		0		0		0		0		0		0		0		0		0		0		0		0		0
CHB	HLA-DQB*0402	0.033	rs2076528(A) & rs1694112(A) & rs6937034(A)	rs2076528	1	0	1	0	0	0	0	0	0	0	0	0	1	0	0	0	0	0	0	0	1	0	0	0	1	0	0	0	0	0	0	0	1	0	1	0	1	0	1	0	1	1	0	0	0
				rs1694112	0		0		0		0		0		0		0		0		1		0		0		0		0		0		0		0		0		0		0		0		1		0		0
				rs6937034	1		1		0		1		1		1		1		0		0		1		1		1		1		0		0		1		1		1		1		1		1		1		1
CHB	HLA-DQB*0501	0.011	rs4947332(G)	rs4947332	1	1	1	1	0	0	0	0	1	1	0	0	1	1	0	0	0	0	0	0	1	1	0	0	1	1	1	1	1	1	0	0	1	1	1	1	1	1	1	1	1	1	0	0	1
CHB	HLA-DQB*0502	0.078	rs7744001(G) & rs6906021(C) & rs2300825(G)	rs7744001	1	0	1	0	0	0	0	0	0	0	0	0	1	0	1	0	0	0	0	0	1	0	1	0	1	0	1	0	1	0	1	0	1	0	1	0	1	0	1	0	1	0	0	0	1
				rs6906021	1		1		0		1		1		1		1		0		0		0		1		0		1		1		1		0		1		1		1		1		1		0		1
				rs2300825	0		0		0		0		0		0		0		0		0		0		0		0		0		0		0		0		0		0		0		0		0		0		0
CHB	HLA-DQB*0503	0.044	rs1794265(C) & rs241446(C)	rs1794265	0	0	1	1	0	0	0	0	0	0	0	0	0	0	0	0	0	0	0	0	0	0	0	0	0	0	0	0	0	0	0	0	0	0	0	0	0	0	0	0	0	0	0	0	0
				rs241446	0		1		0		0		0		0		0		0		1		0		0		0		1		1		1		0		0		1		1		0		0		0		1
CHB	HLA-DQB*0601	0.144	rs7744001(A) & rs6928482(A)	rs7744001	1	1	1	0	0	0	0	0	0	0	0	0	1	1	1	1	0	0	0	0	1	1	1	1	1	1	1	0	1	0	1	1	1	1	1	1	1	1	1	1	1	1	0	0	1
				rs6928482	1		0		1		1		1		1		1		1		1		0		1		1		1		0		0		1		1		1		1		1		1		0		1
CHB	HLA-DQB*0602	0.044	rs3134975(T) & rs2621426(C)	rs3134975	0	0	0	0	0	0	0	0	0	0	0	0	0	0	0	0	0	0	0	0	0	0	1	0	0	0	0	0	0	0	1	0	0	0	0	0	0	0	1	0	1	0	0	0	1
				rs2621426	0		1		0		0		0		0		0		0		0		0		0		0		1		1		1		0		0		1		1		0		0		0		1
CHB	HLA-DQB*0603	0.011	rs3806155(T)	rs3806155	1	1	1	1	0	0	0	0	0	0	0	0	0	0	0	0	0	0	0	0	1	1	0	0	0	0	0	0	0	0	0	0	1	1	0	0	0	0	1	1	1	1	0	0	1
CHB	HLA-DQB*0604	0.033	rs11758998(C)	rs11758998	0	0	0	0	0	0	0	0	0	0	0	0	0	0	0	0	0	0	0	0	0	0	0	0	0	0	0	0	0	0	0	0	0	0	0	0	0	0	0	0	0	0	0	0	0
CHB	HLA-DRB*0301	0.067	rs5000803(A) & rs7769979(T) & rs3129299(G)	rs5000803	0	0	0	0	0	0	0	0	0	0	0	0	0	0	0	0	0	0	0	0	0	0	0	0	0	0	0	0	0	0	0	0	0	0	0	0	0	0	0	0	0	0	0	0	0
				rs7769979	0		1		0		0		0		0		0		1		0		0		1		1		1		1		1		1		1		1		1		1		1		0		1
				rs3129299	1		1		0		0		0		0		1		1		1		0		1		1		1		1		1		1		1		1		1		1		1		0		1
CHB	HLA-DRB*0401	0.022	rs2239705(T) & rs2395175(T)	rs2239705	1	1	1	1	1	1	1	0	1	0	1	1	1	1	1	0	1	1	0	0	1	0	0	0	1	1	1	1	1	1	1	0	1	0	1	1	1	1	1	1	1	1	0	0	1
				rs2395175	1		1		1		0		0		1		1		0		1		0		0		0		1		1		1		0		0		1		1		1		1		0		1
CHB	HLA-DRB*0403	0.033	rs2075800(T) & rs2395175(T)	rs2075800	1	1	1	1	0	0	0	0	0	0	0	0	1	1	1	0	1	1	0	0	1	0	1	0	0	0	1	1	1	1	1	0	1	0	0	0	0	0	1	1	1	1	1	0	1
				rs2395175	1		1		1		0		0		1		1		0		1		0		0		0		1		1		1		0		0		1		1		1		1		0		1
CHB	HLA-DRB*0404	0.011	rs9404991(A)	rs9404991	1	1	1	1	0	0	0	0	1	1	0	0	1	1	0	0	0	0	0	0	0	0	0	0	1	1	0	0	0	0	0	0	0	0	1	1	1	1	0	0	1	1	0	0	1
CHB	HLA-DRB*0405	0.078	rs3129878(G) & rs2516049(C)	rs3129878	1	0	1	0	0	0	0	0	1	0	1	0	1	0	0	0	0	0	0	0	1	0	0	0	1	1	1	0	1	0	0	0	1	0	1	1	1	1	1	0	1	0	1	0	1
				rs2516049	0		0		0		0		0		0		0		0		1		0		0		0		1		0		0		0		0		1		1		0		0		0		0
CHB	HLA-DRB*0410	0.011	rs4713521(T) & rs3130267(C)	rs4713521	0	0	0	0	0	0	0	0	0	0	0	0	0	0	0	0	0	0	0	0	1	1	0	0	1	1	0	0	0	0	0	0	1	1	1	1	1	1	1	1	1	1	0	0	1
				rs3130267	1		1		0		0		0		0		1		1		1		0		1		1		1		0		0		1		1		1		1		1		1		1		1
CHB	HLA-DRB*0701	0.067	rs3129859(G) & rs2395177(C)	rs3129859	0	0	0	0	0	0	0	0	0	0	0	0	0	0	0	0	0	0	1	0	1	0	0	0	0	0	1	1	1	1	0	0	1	0	0	0	1	1	1	1	1	1	1	0	1
				rs2395177	0		1		0		0		0		0		0		0		0		0		0		0		0		1		1		0		0		0		1		1		1		0		0
CHB	HLA-DRB*0801	0.022	rs4713479(A) & rs2763982(G)	rs4713479	1	1	1	1	0	0	0	0	1	1	0	0	1	1	0	0	0	0	0	0	1	0	0	0	1	1	1	1	1	1	0	0	1	0	1	1	1	1	1	1	1	1	1	0	1
				rs2763982	1		1		0		0		1		0		1		0		1		0		0		0		1		1		1		0		0		1		1		1		1		0		1
CHB	HLA-DRB*0802	0.022	rs11757862(A) & rs1044506(C)	rs11757862	0	0	0	0	0	0	0	0	0	0	0	0	0	0	0	0	0	0	0	0	0	0	0	0	1	0	0	0	0	0	0	0	0	0	1	0	0	0	0	0	0	0	0	0	0
				rs1044506	0		1		0		0		0		0		0		0		0		0		1		0		0		0		0		0		1		0		0		1		1		0		0
CHB	HLA-DRB*0803	0.089	rs3129859(C) & rs1041885(T) & rs154984(C)	rs3129859	0	0	0	0	0	0	0	0	0	0	0	0	0	0	0	0	0	0	1	0	1	1	0	0	0	0	1	1	1	1	0	0	1	1	0	0	1	1	1	1	1	1	1	0	1
				rs1041885	0		1		0		1		1		1		1		0		0		0		1		0		1		1		1		0		1		1		1		1		1		0		1
				rs154984	1		1		0		0		0		0		1		1		0		0		1		1		1		1		1		1		1		1		1		1		1		0		1
CHB	HLA-DRB*0901	0.178	rs2395185(A) & rs2516049(T)	rs2395185	1	0	1	0	0	0	0	0	1	0	1	0	1	0	1	0	1	1	0	0	1	0	1	0	1	1	1	0	1	0	1	0	1	0	1	1	1	1	1	0	1	0	0	0	1
				rs2516049	0		0		0		0		0		0		0		0		1		0		0		0		1		0		0		0		0		1		1		0		0		0		0
CHB	HLA-DRB*1001	0.011	rs4947332(G)	rs4947332	1	1	1	1	0	0	0	0	1	1	0	0	1	1	0	0	0	0	0	0	1	1	0	0	1	1	1	1	1	1	0	0	1	1	1	1	1	1	1	1	1	1	0	0	1
CHB	HLA-DRB*1101	0.033	rs4639334(T) & rs1383261(G)	rs4639334	0	0	0	0	0	0	0	0	0	0	0	0	0	0	0	0	0	0	0	0	0	0	0	0	0	0	0	0	0	0	0	0	0	0	0	0	0	0	0	0	0	0	0	0	0
				rs1383261	0		1		0		1		1		1		1		0		1		0		1		0		1		1		1		1		1		1		1		1		1		0		1
CHB	HLA-DRB*1201	0.056	rs2105903(T) & rs2856718(A) & rs206777(C)	rs2105903	0	0	0	0	0	0	0	0	0	0	0	0	0	0	0	0	0	0	0	0	0	0	0	0	0	0	0	0	0	0	0	0	0	0	0	0	0	0	0	0	0	0	0	0	0
				rs2856718	1		1		0		0		1		0		1		1		1		0		1		1		1		1		1		1		1		1		1		1		1		0		1
				rs206777	1		0		0		0		0		0		1		1		1		0		1		1		1		0		0		1		1		1		1		1		1		0		1
CHB	HLA-DRB*1202	0.078	rs6916742(A) & rs646984(G) & rs4947342(C)	rs6916742	0	0	0	0	0	0	0	0	0	0	0	0	0	0	0	0	0	0	0	0	0	0	0	0	0	0	0	0	0	0	0	0	0	0	0	0	0	0	0	0	0	0	0	0	0
				rs646984	0		0		0		0		0		0		0		1		0		0		1		0		0		0		0		1		1		0		0		0		1		0		0
				rs4947342	1		1		0		1		1		1		1		0		0		0		0		0		1		0		0		0		0		1		1		0		0		0		1
CHB	HLA-DRB*1301	0.011	rs3873444(C)	rs3873444	1	1	1	1	0	0	0	0	0	0	1	1	1	1	0	0	1	1	1	1	1	1	0	0	1	1	1	1	1	1	1	1	1	1	1	1	1	1	1	1	1	1	1	1	1
CHB	HLA-DRB*1302	0.033	rs11758998(C)	rs11758998	0	0	0	0	0	0	0	0	0	0	0	0	0	0	0	0	0	0	0	0	0	0	0	0	0	0	0	0	0	0	0	0	0	0	0	0	0	0	0	0	0	0	0	0	0
CHB	HLA-DRB*1401	0.044	rs1799964(A) & rs3129961(G) & rs9469185(A)	rs1799964	1	0	1	0	0	0	1	0	1	0	1	0	1	0	0	0	0	0	1	0	1	0	0	0	1	0	1	0	1	0	1	0	1	0	1	0	1	0	1	0	1	0	1	0	1
				rs3129961	1		1		0		0		0		0		1		0		0		0		1		0		0		1		1		1		1		0		0		1		1		0		1
				rs9469185	0		0		0		0		0		0		0		0		0		0		0		0		0		0		0		0		0		0		0		0		0		0		0
CHB	HLA-DRB*1407	0.011	rs4248157(C)	rs4248157	0	0	0	0	0	0	0	0	0	0	0	0	0	0	0	0	0	0	0	0	0	0	0	0	1	1	0	0	0	0	0	0	0	0	1	1	0	0	0	0	0	0	0	0	0
CHB	HLA-DRB*1444	0.011	rs429853(G) & rs3129949(T)	rs429853	1	1	1	1	0	0	0	0	1	1	0	0	1	1	0	0	0	0	0	0	1	1	0	0	0	0	1	1	1	1	0	0	1	1	0	0	1	1	1	1	1	1	0	0	1
				rs3129949	1		1		0		1		1		1		1		1		0		0		1		1		1		1		1		1		1		1		1		1		1		0		1
CHB	HLA-DRB*1501	0.067	rs7773756(T) & rs6903608(G) & rs620202(C)	rs7773756	0	0	1	1	0	0	0	0	0	0	0	0	0	0	1	0	0	0	0	0	1	1	1	0	1	1	1	0	1	0	1	0	1	1	1	1	1	0	1	1	1	1	0	0	1
				rs6903608	1		1		0		0		1		1		1		1		1		0		1		1		1		1		1		1		1		1		1		1		1		0		1
				rs620202	1		1		1		0		0		0		0		0		1		0		1		0		1		0		0		0		1		1		0		1		1		0		1
CHB	HLA-DRB*1502	0.022	rs2858880(A)	rs2858880	1	1	1	1	0	0	0	0	0	0	0	0	1	1	0	0	0	0	0	0	1	1	0	0	0	0	1	1	1	1	0	0	1	1	0	0	0	0	1	1	1	1	0	0	1
CHB	HLA-DRB*1602	0.022	rs7769073(T) & rs2227139(A)	rs7769073	0	0	1	0	0	0	0	0	0	0	0	0	0	0	0	0	0	0	0	0	0	0	0	0	0	0	0	0	0	0	0	0	0	0	0	0	0	0	0	0	0	0	0	0	0
				rs2227139	1		0		0		0		1		0		1		1		0		0		1		1		1		1		1		1		1		1		1		1		1		0		1
YRI	HLA-A*0101	0.017	rs10807055(A) & rs2844775(A)	rs10807055	0	0	1	1	0	0	0	0	0	0	0	0	0	0	1	1	0	0	0	0	1	1	1	1	0	0	0	0	0	0	1	1	1	1	0	0	0	0	1	1	1	1	0	0	1
				rs2844775	1		1		0		0		0		0		1		1		0		0		1		1		1		0		0		1		1		1		1		1		1		1		1
YRI	HLA-A*0201	0.042	rs4713240(G) & rs3132682(C)	rs4713240	1	1	1	1	0	0	0	0	0	0	0	0	1	1	0	0	1	0	0	0	1	1	0	0	1	1	1	1	0	0	0	0	1	1	1	1	1	1	1	1	1	1	0	0	1
				rs3132682	1		1		0		0		0		0		1		0		0		1		1		0		1		1		1		0		1		1		1		1		1		1		1
YRI	HLA-A*0202	0.025	rs9261488(T) & rs3094636(C)	rs9261488	0	0	1	1	0	0	0	0	0	0	0	0	0	0	1	1	0	0	1	0	1	1	1	1	1	1	1	1	1	1	1	1	1	1	1	1	1	1	1	1	1	1	1	0	1
				rs3094636	0		1		0		1		1		1		1		1		0		0		1		1		1		1		1		1		1		1		1		1		1		0		1
YRI	HLA-A*0205	0.017	rs2523734(G) & rs3132672(T)	rs2523734	1	1	1	1	0	0	0	0	0	0	0	0	1	1	0	0	0	0	0	0	0	0	0	0	1	1	1	1	1	1	0	0	0	0	1	1	1	1	0	0	0	0	0	0	1
				rs3132672	1		1		0		0		0		0		1		1		0		0		1		1		1		1		1		1		1		1		1		1		1		0		1
YRI	HLA-A*0211	0.008	rs7452887(C) & rs968909(A)	rs1592404	1	1	1	1	0	0	0	0	0	0	0	0	1	1	0	0	0	0	0	0	1	1	1	1	0	0	0	0	0	0	1	1	1	1	0	0	1	1	1	1	1	1	0	0	1
				rs968909	1		1		0		0		0		0		1		1		0		0		1		1		1		0		0		1		1		1		1		1		1		0		1
YRI	HLA-A*0301	0.125	rs2524024(A)	rs2524024	0	0	0	0	0	0	0	0	0	0	0	0	0	0	0	0	0	0	0	0	0	0	0	0	1	1	0	0	0	0	0	0	0	0	1	1	1	1	0	0	0	0	0	0	0
YRI	HLA-A*2301	0.108	rs2524024(A)	rs2524024	0	0	0	0	0	0	0	0	0	0	0	0	0	0	0	0	0	0	0	0	0	0	0	0	1	1	0	0	0	0	0	0	0	0	1	1	1	1	0	0	0	0	0	0	0
YRI	HLA-A*2424	0.008	rs1264362(C)	rs1264362	1	1	1	1	0	0	0	0	0	0	1	1	1	1	0	0	0	0	0	0	1	1	1	1	1	1	0	0	0	0	1	1	1	1	1	1	1	1	1	1	1	1	0	0	1
YRI	HLA-A*2601	0.025	rs3823339(G)	rs3823339	1	1	1	1	0	0	0	0	1	1	0	0	0	0	0	0	0	0	0	0	1	1	0	0	0	0	0	0	0	0	0	0	1	1	0	0	0	0	1	1	1	1	0	0	1
YRI	HLA-A*2902	0.017	rs7741100(G) & rs2523807(C)	rs7741100	1	1	1	1	0	0	0	0	0	0	0	0	1	1	1	0	1	0	1	0	1	0	1	0	0	0	1	1	1	1	1	0	1	0	0	0	1	1	1	0	1	0	0	0	1
				rs2523807	1		1		0		0		0		0		1		0		0		0		0		0		0		1		1		0		0		0		1		0		0		1		1
YRI	HLA-A*3001	0.092	rs1633005(T) & rs2057727(T)	rs1633005	1	1	1	1	0	0	0	0	0	0	1	0	1	1	0	0	0	0	0	0	1	1	0	0	1	1	0	0	0	0	0	0	1	1	1	1	1	1	1	1	1	1	1	0	1
				rs2057727	1		1		0		0		0		0		1		0		0		0		1		0		1		1		1		0		1		1		1		1		1		0		1
YRI	HLA-A*3002	0.05	rs2844846(A) & rs2517671(C)	rs2844846	1	0	1	0	0	0	0	0	0	0	0	0	1	0	0	0	0	0	0	0	0	0	0	0	0	0	1	0	1	0	0	0	1	1	0	0	1	0	1	1	1	1	0	0	1
				rs2517671	0		0		0		0		0		1		0		0		0		1		1		0		0		0		0		1		1		0		0		1		1		0		0
YRI	HLA-A*3201	0.008	rs3873243(C)	rs3873243	0	0	1	1	0	0	0	0	0	0	0	0	0	0	0	0	0	0	0	0	0	0	0	0	0	0	1	1	1	1	0	0	0	0	0	0	1	1	0	0	0	0	0	0	1
YRI	HLA-A*3301	0.025	rs7749944(T)	rs7749944	0	0	1	1	0	0	0	0	0	0	0	0	0	0	0	0	0	0	0	0	0	0	0	0	1	1	1	1	1	1	0	0	0	0	1	1	0	0	1	1	1	1	0	0	1
YRI	HLA-A*3303	0.108	rs6921921(A) & rs2523945(G)	rs2743941	1	0	1	0	0	0	0	0	0	0	0	0	1	0	0	0	1	0	0	0	0	0	0	0	1	0	1	0	1	0	0	0	0	0	1	0	1	0	0	0	0	0	1	0	1
				rs2523945	0		0		0		0		0		1		0		1		0		0		1		1		0		0		0		1		1		0		0		1		1		0		0
YRI	HLA-A*3402	0.042	rs1610606(C) & rs4959036(G)	rs1610606	0	0	0	0	0	0	0	0	0	0	0	0	0	0	0	0	0	0	0	0	0	0	0	0	0	0	0	0	0	0	0	0	0	0	0	0	0	0	0	0	0	0	0	0	0
				rs4959036	0		1		0		0		0		0		0		1		0		0		1		1		0		1		1		1		1		0		0		1		1		0		1
YRI	HLA-A*3601	0.142	rs259940(G) & rs261943(G)	rs259940	1	1	1	1	0	0	0	0	0	0	1	0	1	1	1	0	1	0	1	0	1	1	1	0	1	0	0	0	0	0	1	0	1	1	1	0	1	1	1	1	1	1	1	1	1
				rs261943	1		1		0		0		0		0		1		0		0		0		1		0		0		0		0		0		1		0		1		1		1		1		1
YRI	HLA-A*6602	0.017	rs3115592(A) & rs2523960(G)	rs3115592	0	0	0	0	0	0	0	0	0	0	0	0	0	0	0	0	0	0	0	0	0	0	0	0	0	0	0	0	0	0	0	0	0	0	0	0	0	0	0	0	0	0	0	0	0
				rs2523960	0		1		0		0		0		1		0		0		0		0		0		0		1		0		0		0		0		1		1		0		0		0		0
YRI	HLA-A*6801	0.017	rs2735068(C) & rs2524198(C)	rs2735068	0	0	1	1	0	0	0	0	0	0	0	0	0	0	1	1	0	0	0	0	1	1	0	0	1	1	1	1	1	1	1	1	1	1	1	1	1	0	1	1	1	1	0	0	1
				rs2524198	1		1		0		0		0		0		1		1		0		0		1		1		1		1		1		1		1		1		0		1		1		0		1
YRI	HLA-A*6802	0.058	rs6457116(C)	rs6457116	0	0	1	1	0	0	0	0	0	0	1	1	0	0	0	0	0	0	0	0	1	1	1	1	1	1	1	1	1	1	1	1	1	1	1	1	1	1	1	1	1	1	0	0	1
YRI	HLA-A*7401	0.042	rs9468675(C)	rs9468675	0	0	1	1	0	0	0	0	0	0	0	0	0	0	1	1	0	0	0	0	0	0	0	0	1	1	0	0	0	0	0	0	0	0	1	1	0	0	0	0	0	0	0	0	1
YRI	HLA-A*8001	0.008	rs1235162(T)	rs1235162	1	1	1	1	0	0	0	0	1	1	1	1	1	1	1	1	1	1	0	0	1	1	1	1	1	1	1	1	1	1	1	1	1	1	1	1	0	0	1	1	1	1	1	1	1
YRI	HLA-B*0702	0.075	rs2523618(T)	rs2523618	0	0	1	1	1	1	0	0	0	0	1	1	0	0	0	0	0	0	0	0	1	1	0	0	1	1	0	0	0	0	0	0	1	1	1	1	1	1	1	1	1	1	0	0	1
YRI	HLA-B*0801	0.008	rs1059612(C)	rs1059612	0	0	1	1	0	0	0	0	0	0	1	1	0	0	0	0	0	0	0	0	0	0	0	0	1	1	1	1	1	1	0	0	0	0	1	1	0	0	1	1	1	1	0	0	1
YRI	HLA-B*1302	0.025	rs397596(A)	rs397596	0	0	0	0	0	0	0	0	0	0	0	0	0	0	0	0	0	0	0	0	1	1	0	0	0	0	0	0	0	0	1	1	1	1	0	0	0	0	1	1	1	1	0	0	0
YRI	HLA-B*1401	0.008	rs1264308(C)	rs1264308	1	1	1	1	0	0	0	0	0	0	1	1	1	1	0	0	0	0	0	0	1	1	0	0	1	1	1	1	1	1	0	0	1	1	1	1	1	1	1	1	1	1	0	0	1
YRI	HLA-B*1402	0.008	rs2734331(A)	rs2734331	1	1	1	1	0	0	0	0	0	0	1	1	1	1	1	1	0	0	0	0	1	1	0	0	1	1	1	1	1	1	1	1	1	1	1	1	1	1	1	1	1	1	1	1	1
YRI	HLA-B*1403	0.008	rs2524229(T)	rs2524229	1	1	1	1	0	0	0	0	0	0	0	0	1	1	0	0	0	0	0	0	1	1	0	0	1	1	1	1	1	1	0	0	1	1	1	1	0	0	1	1	1	1	0	0	1
YRI	HLA-B*1503	0.058	rs3819294(A) & rs2844533(C)	rs3819294	0	0	1	1	0	0	0	0	0	0	1	1	0	0	0	0	0	0	0	0	0	0	0	0	0	0	1	1	1	1	0	0	0	0	0	0	1	1	1	1	1	1	0	0	1
				rs2844533	1		1		0		0		0		1		1		1		1		0		1		1		1		1		1		1		1		1		1		1		1		0		1
YRI	HLA-B*1510	0.083	rs3819294(A) & rs2523638(G)	rs3819294	0	0	1	1	0	0	0	0	0	0	1	0	0	0	0	0	0	0	0	0	0	0	0	0	0	0	1	1	1	1	0	0	0	0	0	0	1	1	1	1	1	1	0	0	1
				rs2523638	1		1		0		0		0		0		0		1		0		0		1		1		0		1		1		1		1		0		1		1		1		1		1
YRI	HLA-B*1516	0.008	rs7776044(A) & rs2736157(G)	rs7776044	0	0	0	0	0	0	0	0	0	0	0	0	0	0	0	0	0	0	0	0	0	0	0	0	0	0	0	0	0	0	0	0	0	0	0	0	0	0	0	0	1	1	0	0	0
				rs2736157	0		1		0		0		0		0		0		0		0		0		1		0		1		1		1		0		1		1		1		1		1		0		1
YRI	HLA-B*1801	0.05	rs1051791(C)	rs1051791	1	1	0	0	0	0	0	0	0	0	1	1	1	1	1	1	0	0	0	0	1	1	0	0	0	0	1	1	1	1	1	1	1	1	0	0	0	0	0	0	1	1	0	0	1
YRI	HLA-B*3501	0.083	rs2249876(T) & rs1058026(C) & rs2844498(C)	rs2249876	0	0	0	0	0	0	0	0	0	0	0	0	0	0	0	0	0	0	0	0	0	0	0	0	1	1	0	0	0	0	0	0	0	0	1	1	1	1	0	0	0	0	0	0	0
				rs1058026	1		0		0		1		1		1		1		0		1		0		0		0		1		0		0		0		0		1		1		0		0		0		1
				rs2844498	1		1		1		1		1		1		1		0		1		0		1		0		1		1		1		0		1		1		1		1		1		0		1
YRI	HLA-B*3903	0.008	rs3094111(A) & rs2233969(G)	rs3094111	1	1	1	0	0	0	0	0	0	0	0	0	1	1	1	0	0	0	0	0	1	1	1	0	1	0	1	0	1	0	1	0	1	1	1	0	1	0	1	1	1	1	1	1	1
				rs2233969	1		0		0		0		0		0		1		0		0		1		1		0		0		0		0		0		1		0		0		1		1		1		0
YRI	HLA-B*3910	0.008	rs6929434(T)	rs6929434	1	1	1	1	0	0	0	0	0	0	0	0	1	1	0	0	0	0	1	1	1	1	0	0	1	1	1	1	1	1	0	0	1	1	1	1	1	1	1	1	1	1	1	1	1
YRI	HLA-B*4201	0.075	rs5875311(G) & rs2273017(G)	rs151341340	0	0	0	0	0	0	0	0	0	0	0	0	0	0	0	0	0	0	0	0	0	0	0	0	0	0	0	0	0	0	0	0	0	0	0	0	0	0	0	0	0	0	0	0	0
				rs2273017	1		1		0		0		0		0		1		1		0		0		1		1		1		1		1		1		1		1		1		1		1		0		0
YRI	HLA-B*4202	0.008	rs9469052(C)	rs9469052	1	1	1	1	0	0	0	0	0	0	1	1	1	1	0	0	0	0	0	0	1	1	0	0	1	1	0	0	0	0	0	0	1	1	1	1	0	0	1	1	1	1	0	0	1
YRI	HLA-B*4403	0.017	rs2769(C)	rs2769	0	0	0	0	0	0	0	0	0	0	0	0	0	0	0	0	1	1	0	0	0	0	0	0	0	0	0	0	0	0	0	0	1	1	0	0	0	0	1	1	1	1	0	0	0
YRI	HLA-B*4501	0.017	rs7453631(T)	rs2523483	0	0	0	0	0	0	0	0	0	0	0	0	0	0	0	0	0	0	0	0	0	0	0	0	0	0	0	0	0	0	0	0	0	0	0	0	0	0	0	0	0	0	0	0	0
YRI	HLA-B*4901	0.05	rs9368673(C) & rs11967289(T)	rs9368673	0	0	0	0	0	0	0	0	0	0	0	0	0	0	0	0	0	0	0	0	1	0	0	0	1	0	0	0	0	0	0	0	1	0	1	0	0	0	1	0	1	0	0	0	0
				rs2844588	0		0		1		0		0		0		0		0		0		0		0		0		0		0		0		0		0		0		0		0		0		0		0
YRI	HLA-B*5101	0.042	rs2523451(T) & rs4569(G) & rs379464(G)	rs2523451	0	0	1	1	0	0	0	0	0	0	0	0	0	0	0	0	0	0	0	0	1	1	0	0	0	0	0	0	0	0	0	0	1	1	0	0	0	0	0	0	1	1	0	0	0
				rs4569	1		1		0		0		0		0		1		1		0		0		1		1		0		1		1		1		1		0		0		1		1		0		1
				rs379464	1		1		0		0		1		0		1		1		0		0		1		1		1		1		1		1		1		1		1		1		1		1		1
YRI	HLA-B*5201	0.083	rs2394401(A) & rs7747738(A) & rs2256965(T)	rs2394401	1	0	1	0	1	0	0	0	0	0	0	0	1	0	0	0	1	1	0	0	1	1	0	0	1	1	1	0	1	0	0	0	1	1	1	1	1	1	1	1	1	1	1	0	1
				rs7747738	1		1		0		0		0		0		1		1		1		0		1		1		1		1		1		1		1		1		1		1		1		0		1
				rs2256965	0		0		0		0		0		1		0		0		1		0		1		0		1		0		0		1		1		1		1		1		1		0		0
YRI	HLA-B*5301	0.158	rs2844535(C) & rs6940467(G)	rs2844535	0	0	0	0	0	0	0	0	0	0	0	0	0	0	0	0	0	0	0	0	0	0	0	0	0	0	0	0	0	0	0	0	0	0	0	0	1	1	0	0	0	0	0	0	0
				rs6940467	1		1		0		0		0		1		0		0		1		0		1		0		1		1		1		1		1		1		1		1		1		0		1
YRI	HLA-B*5601	0.008	rs4122190(A)	rs4122190	1	1	1	1	0	0	0	0	0	0	0	0	1	1	0	0	0	0	0	0	1	1	0	0	1	1	1	1	1	1	1	1	1	1	1	1	1	1	1	1	1	1	0	0	1
YRI	HLA-B*5702	0.008	rs2246626(G) & rs2071278(G)	rs2246626	0	0	0	0	0	0	0	0	0	0	0	0	0	0	1	0	0	0	0	0	0	0	1	0	0	0	0	0	0	0	1	1	0	0	0	0	0	0	0	0	1	1	0	0	0
				rs2071278	1		1		1		0		1		0		1		0		0		1		1		0		1		1		1		1		1		1		1		1		1		1		1
YRI	HLA-B*5703	0.025	rs7451258(C) & rs3998357(G) & rs2523586(T)	rs2394885	0	0	0	0	0	0	0	0	0	0	0	0	0	0	0	0	0	0	0	0	0	0	0	0	0	0	0	0	0	0	0	0	0	0	0	0	0	0	0	0	0	0	0	0	0
				rs2523590	1		0		0		0		1		0		1		0		0		0		1		0		0		1		0		1		1		0		0		1		1		0		0
				rs2523586	1		1		0		0		0		0		1		1		0		0		1		1		1		1		1		1		1		1		1		1		1		0		1
YRI	HLA-B*5801	0.058	rs1058026(A) & rs2523608(T) & rs6929932(T)	rs1058026	1	0	0	0	0	0	1	0	1	0	1	0	1	0	0	0	1	0	0	0	0	0	0	0	1	0	0	0	0	0	0	0	0	0	1	0	1	1	0	0	0	0	0	0	1
				rs2523608	1		1		0		0		1		1		1		0		1		0		1		0		0		1		1		0		1		0		1		1		1		0		1
				rs2596439	0		0		0		0		0		0		0		0		0		0		0		0		0		0		0		0		0		0		1		0		0		0		0
YRI	HLA-B*7801	0.008	rs3130116(T)	rs3130116	1	1	1	1	0	0	0	0	0	0	0	0	1	1	0	0	0	0	0	0	0	0	0	0	1	1	1	1	1	1	0	0	1	1	1	1	0	0	1	1	1	1	0	0	1
YRI	HLA-B*8101	0.008	rs9261947(A) & rs2853925(C)	rs9261947	1	1	1	1	0	0	0	0	0	0	0	0	1	1	1	1	1	0	0	0	1	1	1	1	1	0	1	1	1	1	1	1	1	1	1	0	1	1	1	1	1	1	0	0	1
				rs2853925	1		1		0		0		0		0		1		1		0		0		1		1		0		1		1		1		1		0		1		1		1		0		1
YRI	HLA-C*0102	0.008	rs4122190(A)	rs4122190	1	1	1	1	0	0	0	0	0	0	0	0	1	1	0	0	0	0	0	0	1	1	0	0	1	1	1	1	1	1	1	1	1	1	1	1	1	1	1	1	1	1	0	0	1
YRI	HLA-C*0202	0.092	rs6923313(G) & rs2243868(G)	rs6923313	1	1	1	1	0	0	0	0	0	0	0	0	1	1	0	0	0	0	0	0	1	1	0	0	1	1	1	1	1	1	0	0	1	1	1	1	1	1	1	1	1	1	0	0	1
				rs2243868	1		1		0		0		0		0		1		0		1		0		1		1		1		1		1		1		1		1		1		1		1		0		1
YRI	HLA-C*0302	0.042	rs2074488(G)	rs2074488	1	1	1	1	1	1	0	0	1	1	1	1	1	1	1	1	1	1	0	0	1	1	1	1	1	1	1	1	1	1	1	1	1	1	1	1	1	1	1	1	1	1	0	0	1
YRI	HLA-C*0401	0.25	rs4386816(T)	rs4386816	1	1	1	1	0	0	0	0	0	0	1	1	1	1	0	0	0	0	0	0	0	0	0	0	1	1	0	0	0	0	0	0	0	0	1	1	1	1	0	0	0	0	0	0	1
YRI	HLA-C*0501	0.008	rs7762619(T)	rs7762619	1	1	1	1	0	0	0	0	0	0	0	0	1	1	1	1	0	0	0	0	1	1	0	0	1	1	1	1	1	1	1	1	1	1	1	1	1	1	1	1	1	1	0	0	1
YRI	HLA-C*0602	0.008	rs12198655(G)	rs4329105	0	0	0	0	0	0	0	0	0	0	0	0	0	0	0	0	0	0	0	0	0	0	0	0	0	0	0	0	0	0	0	0	0	0	0	0	0	0	0	0	0	0	0	0	0
YRI	HLA-C*0701	0.133	rs3132499(A) & rs2524074(C)	rs3132499	1	1	1	1	0	0	0	0	0	0	0	0	1	1	1	1	0	0	0	0	1	1	1	0	1	1	1	1	1	1	1	1	1	1	1	1	1	1	1	1	1	1	0	0	1
				rs2524074	1		1		0		1		1		1		1		1		0		0		1		0		1		1		1		1		1		1		1		1		1		0		1
YRI	HLA-C*0702	0.058	rs9264731(A)	rs9264731	0	0	1	1	0	0	0	0	0	0	0	0	0	0	0	0	0	0	0	0	0	0	0	0	1	1	1	1	1	1	0	0	0	0	1	1	1	1	0	0	0	0	0	0	1
YRI	HLA-C*0802	0.05	rs2524100(G) & rs652888(A)	rs2524100	0	0	0	0	0	0	0	0	0	0	0	0	0	0	0	0	0	0	0	0	1	1	0	0	0	0	0	0	0	0	1	1	0	0	0	0	0	0	0	0	1	1	0	0	0
				rs652888	0		1		0		0		0		0		0		0		1		1		1		0		1		0		0		1		1		1		0		1		1		0		1
YRI	HLA-C*0804	0.05	rs1265180(A) & rs2523554(G)	rs1265180	1	1	1	1	0	0	0	0	0	0	0	0	0	0	0	0	0	0	0	0	0	0	0	0	0	0	1	1	1	1	0	0	0	0	0	0	0	0	0	0	0	0	0	0	1
				rs2523554	1		1		0		1		1		1		1		1		1		0		1		1		1		1		1		1		1		1		1		1		1		0		1
YRI	HLA-C*1203	0.008	rs6929434(T)	rs6929434	1	1	1	1	0	0	0	0	0	0	0	0	1	1	0	0	0	0	1	1	1	1	0	0	1	1	1	1	1	1	0	0	1	1	1	1	1	1	1	1	1	1	1	1	1
YRI	HLA-C*1402	0.008	rs6457259(C) & rs2535293(C)	rs3130663	1	0	1	1	0	0	0	0	0	0	0	0	1	1	0	0	0	0	0	0	1	1	0	0	0	0	1	0	1	0	0	0	1	1	0	0	0	0	1	1	1	1	1	1	0
				rs2535293	0		1		0		1		1		1		1		1		0		1		1		1		1		0		0		1		1		1		1		1		1		1		1
YRI	HLA-C*1505	0.017	rs3216869(C) & rs7381371(T)	rs3216869	0	0	0	0	0	0	0	0	0	0	0	0	0	0	0	0	0	0	0	0	0	0	0	0	0	0	0	0	0	0	0	0	0	0	0	0	0	0	0	0	0	0	0	0	0
				rs4713440	0		0		0		0		0		0		0		0		0		0		0		0		0		0		0		0		0		0		0		0		0		0		0
YRI	HLA-C*1601	0.167	rs2844603(G) & rs2844586(A)	rs2844603	0	0	0	0	0	0	0	0	0	0	1	0	0	0	0	0	0	0	0	0	0	0	0	0	1	1	0	0	0	0	0	0	0	0	1	1	1	1	0	0	0	0	0	0	0
				rs2844586	1		1		0		0		0		0		1		0		0		0		1		0		1		1		1		0		1		1		1		1		1		0		1
YRI	HLA-C*1701	0.083	rs2524069(A) & rs5875311(G) & rs3096702(C)	rs2524069	1	0	1	0	0	0	0	0	0	0	0	0	1	0	0	0	0	0	0	0	1	0	0	0	0	0	1	0	1	0	0	0	1	0	0	0	1	0	1	0	1	0	0	0	0
				rs151341340	0		0		0		0		0		0		0		0		0		0		0		0		0		0		0		0		0		0		0		0		0		0		0
				rs3096702	1		1		0		0		0		0		1		0		0		1		1		0		0		1		1		1		1		0		1		1		1		0		1
YRI	HLA-C*1801	0.017	rs2524040(G) & rs2524089(G)	rs2524040	1	1	1	1	0	0	0	0	0	0	0	0	1	1	0	0	0	0	0	0	1	1	0	0	1	1	1	1	1	1	0	0	1	1	1	1	1	1	1	1	1	1	0	0	0
				rs2524089	1		1		0		0		0		1		1		0		1		1		1		1		1		1		1		1		1		1		1		1		1		1		1
YRI	HLA-DQA*0101	0.1	rs3134605(A) & rs2858330(A) & rs1612904(A)	rs3134605	0	0	1	0	0	0	0	0	0	0	0	0	0	0	0	0	0	0	1	0	0	0	0	0	0	0	1	0	1	0	0	0	1	0	0	0	0	0	0	0	1	0	0	0	1
				rs2858330	0		0		0		0		0		0		0		0		0		0		0		0		0		0		0		0		0		0		0		0		0		0		0
				rs1612904	1		1		0		0		0		0		0		1		0		0		1		1		1		1		1		1		1		1		1		1		1		0		1
YRI	HLA-DQA*0102	0.242	rs204996(G) & rs6457594(A) & rs1063355(A)	rs204996	0	0	1	0	0	0	0	0	0	0	0	0	0	0	0	0	0	0	0	0	1	0	0	0	0	0	1	0	1	0	0	0	1	0	0	0	0	0	1	0	1	0	0	0	0
				rs6457594	0		0		0		0		0		0		0		0		0		0		0		0		0		0		0		0		0		0		0		0		0		0		0
				rs1063355	0		0		0		0		0		0		0		1		1		0		1		1		1		0		0		1		1		1		1		1		1		0		0
YRI	HLA-DQA*0103	0.083	rs3135338(A) & rs2858867(T) & rs5875382(A)	rs3135338	1	0	1	0	0	0	1	0	1	0	1	0	1	0	1	0	1	0	0	0	1	0	1	0	1	0	1	0	1	0	1	0	1	0	1	0	1	0	1	0	1	0	1	0	1
				rs2858867	0		1		0		0		0		0		0		1		0		0		1		1		0		1		1		1		1		0		0		1		1		0		1
				rs139299944	0		0		0		0		0		0		0		0		0		0		0		0		0		0		0		0		0		0		0		0		0		0		0
YRI	HLA-DQA*0201	0.15	rs3844313(A) & rs2647012(C)	rs3844313	0	0	0	0	0	0	0	0	0	0	0	0	0	0	0	0	0	0	0	0	0	0	0	0	0	0	0	0	0	0	0	0	0	0	0	0	0	0	0	0	0	0	0	0	0
				rs2647012	1		1		1		0		1		1		1		1		1		0		1		1		1		1		1		1		1		1		1		1		1		0		1
YRI	HLA-DQA*0301	0.058	rs5875382(G) & rs6457617(A)	rs139299944	0	0	0	0	0	0	0	0	0	0	0	0	0	0	0	0	0	0	0	0	0	0	0	0	0	0	0	0	0	0	0	0	0	0	0	0	0	0	0	0	0	0	0	0	0
				rs6457617	1		1		1		0		1		0		1		1		1		0		1		1		1		1		1		1		0		1		1		1		1		1		1
YRI	HLA-DQA*0401	0.133	rs4639334(C) & rs1061172(G)	rs4639334	0	0	0	0	0	0	0	0	0	0	0	0	0	0	0	0	0	0	0	0	0	0	0	0	0	0	0	0	0	0	0	0	0	0	0	0	0	0	0	0	0	0	0	0	0
				rs1061172	0		0		0		0		0		0		0		0		0		0		0		0		0		0		0		0		0		0		0		0		0		0		0
YRI	HLA-DQA*0501	0.233	rs4424079(G) & rs2284189(A)	rs4424079	0	0	0	0	0	0	0	0	0	0	0	0	0	0	0	0	0	0	0	0	0	0	0	0	0	0	0	0	0	0	0	0	0	0	0	0	0	0	0	0	0	0	0	0	0
				rs2284189	0		0		0		0		0		0		0		0		0		0		0		0		0		0		0		0		0		0		0		0		0		0		1
YRI	HLA-DQB*0201	0.275	rs4988889(G)	rs4988889	0	0	0	0	0	0	0	0	0	0	0	0	0	0	0	0	0	0	0	0	0	0	0	0	0	0	0	0	0	0	0	0	0	0	0	0	0	0	0	0	0	0	0	0	0
YRI	HLA-DQB*0301	0.175	rs6928482(G) & rs1056315(A)	rs6928482	1	0	0	0	1	0	1	0	1	0	1	0	1	0	1	0	1	0	0	0	1	0	1	0	1	0	0	0	0	0	1	0	1	0	1	0	1	0	1	0	1	0	0	0	1
				rs1056315	0		0		0		0		0		0		0		0		0		0		0		0		0		0		0		0		0		0		0		0		0		0		0
YRI	HLA-DQB*0302	0.017	rs7454108(T)	rs7454108	1	1	1	1	0	0	0	0	0	0	1	1	1	1	1	1	0	0	0	0	1	1	1	1	1	1	0	0	1	1	1	1	1	1	1	1	1	1	1	1	1	1	0	0	1
YRI	HLA-DQB*0402	0.108	rs2213586(T) & rs4947342(T)	rs2213586	0	0	1	1	0	0	0	0	0	0	1	1	0	0	0	0	0	0	0	0	1	0	0	0	1	1	1	0	1	0	0	0	1	0	1	1	1	1	1	0	1	0	0	0	1
				rs4947342	1		1		0		1		1		1		1		0		0		0		0		0		1		0		0		0		0		1		1		0		0		0		1
YRI	HLA-DQB*0501	0.125	rs6457614(A)	rs6457614	0	0	0	0	0	0	0	0	0	0	0	0	0	0	1	1	0	0	0	0	0	0	0	0	0	0	0	0	0	0	1	1	0	0	0	0	0	0	0	0	1	1	0	0	0
YRI	HLA-DQB*0502	0.058	rs3129718(G)	rs3129718	0	0	1	1	0	0	0	0	0	0	0	0	0	0	0	0	0	0	0	0	0	0	0	0	0	0	0	0	0	0	0	0	0	0	0	0	1	1	0	0	0	0	0	0	0
YRI	HLA-DQB*0503	0.025	rs1612904(A) & rs2856717(T)	rs1612904	1	1	1	1	0	0	0	0	0	0	0	0	0	0	1	1	0	0	0	0	1	1	1	1	1	1	1	1	1	1	1	1	1	1	1	1	1	1	1	1	1	1	0	0	1
				rs2856717	1		1		0		0		0		0		1		1		1		1		1		1		1		1		1		1		1		1		1		1		1		1		1
YRI	HLA-DQB*0602	0.1	rs5875382(G) & rs3134975(T)	rs139299944	0	0	0	0	0	0	0	0	0	0	0	0	0	0	0	0	0	0	0	0	0	0	0	0	0	0	0	0	0	0	0	0	0	0	0	0	0	0	0	0	0	0	0	0	0
				rs3134975	0		0		0		0		0		0		0		0		0		0		0		1		0		0		0		1		0		0		0		1		1		0		1
YRI	HLA-DQB*0603	0.058	rs3135006(T) & rs3918153(C) & rs210139(G)	rs3135006	1	0	1	0	0	0	1	0	1	0	1	0	1	0	1	0	0	0	0	0	1	0	1	0	1	0	1	0	1	0	1	0	1	0	1	0	1	0	1	0	1	0	0	0	1
				rs3918153	0		0		0		0		0		0		0		0		0		0		0		0		0		0		0		0		0		0		0		0		0		0		0
				rs210139	1		1		0		0		0		1		1		0		1		1		1		0		0		1		1		0		1		0		0		0		1		1		1
YRI	HLA-DQB*0604	0.017	rs3129848(T) & rs2858867(C) & rs1978029(T)	rs3129848	0	0	1	1	1	0	0	0	0	0	0	0	0	0	0	0	0	0	0	0	0	0	0	0	1	0	1	1	1	1	0	0	0	0	1	0	1	0	0	0	0	0	0	0	1
				rs2858867	0		1		0		0		0		0		0		1		0		0		1		1		0		1		1		1		1		0		0		1		1		0		1
				rs1978029	0		1		0		0		0		0		0		1		0		0		1		1		0		1		1		1		1		0		1		1		1		0		1
YRI	HLA-DQB*0605	0.042	rs419132(G) & rs2157051(G) & rs5021448(T)	rs419132	0	0	1	1	0	0	0	0	0	0	1	0	0	0	1	0	0	0	0	0	1	0	1	0	1	0	0	0	0	0	1	0	1	0	1	0	1	0	1	0	1	0	0	0	1
				rs2157051	0		1		0		0		0		0		0		0		0		0		0		0		0		0		0		0		0		0		0		0		0		0		0
				rs5021448	0		1		0		0		0		0		0		0		0		0		0		0		0		1		1		0		0		0		1		0		0		0		1
YRI	HLA-DRB*0101	0.017	rs439844(G) & rs3135391(T)	rs439844	1	0	1	1	0	0	0	0	1	0	0	0	1	0	0	0	0	0	0	0	1	1	0	0	1	1	0	0	0	0	0	0	1	1	1	1	1	1	1	1	1	1	0	0	1
				rs3135391	0		1		0		0		0		1		0		1		0		0		1		1		1		1		1		1		1		1		1		1		1		0		1
YRI	HLA-DRB*0102	0.033	rs2187818(C) & rs14004(T)	rs2187818	1	0	1	1	0	0	0	0	0	0	0	0	1	0	1	1	0	0	0	0	1	1	1	1	1	1	1	1	1	1	1	1	1	1	1	1	1	1	1	1	1	1	0	0	1
				rs14004	0		1		0		0		0		0		0		1		0		0		1		1		1		1		1		1		1		1		1		1		1		0		1
YRI	HLA-DRB*0301	0.092	rs3129763(T) & rs9275229(T) & rs9277489(A)	rs3129763	0	0	1	0	0	0	0	0	0	0	0	0	0	0	1	0	1	0	0	0	0	0	1	1	1	1	1	1	1	1	1	1	0	0	1	1	0	0	1	1	1	1	0	0	0
				rs2858324	0		1		0		0		0		0		0		0		0		0		1		1		1		1		1		1		1		1		1		1		1		0		1
				rs9277489	0		0		0		0		1		0		1		1		0		0		1		1		1		1		1		1		1		1		0		1		1		0		0
YRI	HLA-DRB*0302	0.092	rs3129878(G) & rs4599680(G) & rs7764856(A)	rs3129878	1	0	1	0	0	0	0	0	1	0	1	0	1	0	0	0	0	0	0	0	1	0	0	0	1	0	1	0	1	0	0	0	1	0	1	0	1	0	1	0	1	0	1	0	1
				rs4599680	0		0		0		0		0		0		0		0		0		0		0		0		0		0		0		0		0		0		0		0		0		0		0
				rs7764856	1		1		0		0		0		0		1		1		0		0		0		0		0		0		1		1		0		0		1		1		1		0		1
YRI	HLA-DRB*0403	0.008	rs1800624(T)	rs1800624	0	0	1	1	0	0	0	0	0	0	0	0	0	0	0	0	0	0	0	0	0	0	0	0	0	0	1	1	1	1	0	0	0	0	0	0	1	1	0	0	0	0	0	0	0
YRI	HLA-DRB*0701	0.125	rs1800624(T) & rs3828846(C) & rs2647045(A)	rs1800624	0	0	1	0	0	0	0	0	0	0	0	0	0	0	0	0	0	0	0	0	0	0	0	0	0	0	1	0	1	0	0	0	0	0	0	0	1	0	0	0	0	0	0	0	0
				rs376327303	0		0		0		0		0		0		0		0		0		0		0		0		0		0		0		0		0		0		0		0		0		0		0
				rs2647045	0		0		0		0		1		0		0		1		0		0		0		1		0		1		1		0		0		0		0		1		1		0		0
YRI	HLA-DRB*0804	0.075	rs507778(A) & rs3129954(C) & rs1061172(G)	rs507778	1	0	1	0	0	0	0	0	0	0	1	0	0	0	0	0	1	0	0	0	1	0	0	0	0	0	0	0	0	0	0	0	1	0	0	0	0	0	1	0	1	0	0	0	1
				rs3129954	1		1		0		0		0		0		1		1		0		0		1		1		1		1		1		1		1		1		1		1		1		0		1
				rs1061172	0		0		0		0		0		0		0		0		0		0		0		0		0		0		0		0		0		0		0		0		0		0		0
YRI	HLA-DRB*0901	0.025	rs2242656(A) & rs1061808(T) & rs2395185(A)	rs2242656	1	1	1	1	0	0	1	0	1	1	1	1	1	1	0	0	0	0	0	0	1	1	0	0	1	1	1	1	1	1	0	0	1	1	1	1	1	1	1	1	1	1	0	0	1
				rs1061808	1		1		1		1		1		1		1		0		0		0		1		0		1		1		1		1		1		1		1		1		1		0		1
				rs2395185	1		1		0		0		1		1		1		1		1		0		1		1		1		1		1		1		1		1		1		1		1		0		1
YRI	HLA-DRB*1101	0.058	rs2395150(T) & rs12191360(C) & rs4713559(T)	rs2395150	1	0	1	0	0	0	0	0	0	0	0	0	1	0	1	0	1	0	1	0	1	0	1	0	1	0	1	0	1	0	1	0	1	0	1	0	1	0	1	0	1	0	1	0	1
				rs12191360	0		0		0		0		0		1		0		0		0		0		0		1		0		0		0		1		0		0		0		0		1		0		0
				rs1130117	0		0		0		0		0		0		0		0		0		0		0		0		0		0		0		0		0		0		0		0		0		0		0
YRI	HLA-DRB*1102	0.025	rs2395153(C) & rs241424(G) & rs2072915(A)	rs2395153	1	1	1	1	0	0	0	0	0	0	0	0	1	1	1	0	0	0	0	0	1	0	1	0	1	1	1	0	1	0	1	0	1	0	1	1	1	1	1	0	1	0	0	0	1
				rs241424	1		1		0		0		0		0		1		1		1		0		1		0		1		1		1		1		1		1		1		1		1		0		1
				rs2072915	1		1		0		0		1		0		1		0		0		0		0		0		1		0		0		0		0		1		1		0		0		0		1
YRI	HLA-DRB*1104	0.075	rs558702(A) & rs7744293(A)	rs558702	1	0	1	0	0	0	0	0	1	1	1	1	1	1	0	0	1	0	0	0	1	1	0	0	1	1	1	0	1	0	0	0	1	1	1	1	0	0	1	1	1	1	0	0	1
				rs7744293	0		0		0		1		1		1		1		0		0		1		1		0		1		0		0		0		1		1		0		1		1		1		1
YRI	HLA-DRB*1201	0.017	rs4248166(C) & rs6918223(C)	rs4248166	1	1	1	1	0	0	0	0	0	0	0	0	1	1	1	1	1	1	0	0	1	1	1	1	1	0	1	1	1	1	1	1	1	1	1	0	1	1	1	1	1	1	0	0	1
				rs6918223	1		1		0		0		0		0		1		1		1		0		1		1		0		1		1		1		1		0		1		1		1		0		1
YRI	HLA-DRB*1301	0.083	rs3134942(G) & rs3763308(T) & rs7451962(C)	rs3134942	0	0	1	0	0	0	0	0	0	0	1	0	0	0	0	0	1	0	0	0	1	0	0	0	1	0	1	0	1	0	1	0	1	0	1	0	1	0	1	0	1	0	0	0	1
				rs3763308	1		1		0		0		0		0		1		0		0		1		1		0		0		1		1		1		1		0		1		1		1		1		1
				rs7451962	0		0		0		0		0		0		0		0		0		0		0		0		0		0		0		0		0		0		0		0		0		0		0
YRI	HLA-DRB*1302	0.058	rs2157339(A) & rs7756467(T)	rs2157339	0	0	0	0	0	0	0	0	0	0	0	0	0	0	0	0	0	0	0	0	0	0	0	0	0	0	0	0	0	0	0	0	0	0	0	0	0	0	0	0	0	0	0	0	0
				rs7756467	0		0		0		0		0		0		0		0		0		0		0		0		1		0		0		0		0		1		1		0		0		0		0
YRI	HLA-DRB*1303	0.075	rs11756657(G) & rs2516049(C) & rs2856718(A)	rs11756657	0	0	0	0	0	0	0	0	0	0	0	0	0	0	0	0	0	0	0	0	0	0	0	0	0	0	0	0	0	0	0	0	0	0	0	0	0	0	0	0	0	0	0	0	0
				rs2516049	0		0		0		0		0		0		0		0		1		0		0		0		1		0		0		0		0		1		1		0		0		0		0
				rs2856718	1		1		0		0		1		0		1		1		1		0		1		1		1		1		1		1		1		1		1		1		1		0		1
YRI	HLA-DRB*1327	0.008	rs2894239(G) & rs9368757(A)	rs2894239	1	0	1	1	1	0	1	0	1	0	1	0	1	0	0	0	0	0	0	0	1	1	0	0	1	1	1	0	1	0	0	0	1	1	1	1	1	1	1	1	1	1	0	0	1
				rs9368757	0		1		0		0		0		0		0		0		0		0		1		0		1		0		0		0		1		1		1		1		1		0		1
YRI	HLA-DRB*1335	0.008	rs2982277(C)	rs2982277	0	0	0	0	0	0	0	0	0	0	0	0	0	0	0	0	0	0	0	0	0	0	0	0	1	1	0	0	0	0	0	0	0	0	1	1	0	0	0	0	0	0	0	0	0
YRI	HLA-DRB*1401	0.025	rs1612904(A) & rs2856717(T)	rs1612904	1	1	1	1	0	0	0	0	0	0	0	0	0	0	1	1	0	0	0	0	1	1	1	1	1	1	1	1	1	1	1	1	1	1	1	1	1	1	1	1	1	1	0	0	1
				rs2856717	1		1		0		0		0		0		1		1		1		1		1		1		1		1		1		1		1		1		1		1		1		1		1
YRI	HLA-DRB*1501	0.008	rs443623(A)	rs443623	1	1	1	1	0	0	0	0	0	0	0	0	1	1	0	0	0	0	0	0	1	1	0	0	1	1	0	0	0	0	0	0	1	1	1	1	1	1	1	1	1	1	0	0	1
YRI	HLA-DRB*1503	0.092	rs12191360(C) & rs4599680(A)	rs12191360	0	0	0	0	0	0	0	0	0	0	1	0	0	0	0	0	0	0	0	0	0	0	1	0	0	0	0	0	0	0	1	0	0	0	0	0	0	0	0	0	1	0	0	0	0
				rs4599680	0		0		0		0		0		0		0		0		0		0		0		0		0		0		0		0		0		0		0		0		0		0		0
[truncated: 11 more columns]
