# Supplementary material for: A comparison of genotyping arrays
Source: Eur J Hum Genet. 2021 Jun 18;29(11):1611–24. doi: 10.1038/s41431-021-00917-7 (PMC8560858; doi:10.1038/s41431-021-00917-7)
Supplement: Supplementary file 19 — Supplementary Table 5 [file 41431_2021_917_MOESM19_ESM.xlsx]

## Sheet: Sheet1
Supplementary Table 5: Average and standard deviation of the number of SNVs per 1Kb and 1Mb intervals.
Array	1Kb_Avg	1Kb_SD	1Mb_Avg	1Mb_SD
ExomeChip	0.0781658	0.559414	77.7363	97.3238
Immuno	0.0809881	0.440859	80.6299	184.655
Cyto12	0.0952307	0.307123	94.8095	54.5378
Core	0.0921338	0.319315	91.7263	43.114
DrugDev	0.148804	0.509757	148.146	114.677
Onco	0.158041	0.457251	157.342	135.206
Psych	0.178984	0.737733	178.193	128.947
Axiom_ASI	0.20292	0.503772	202.023	131.903
660w-Quad	0.190542	0.473961	189.7	99.14
GSAv3	0.208166	0.73575	207.051	131.527
Axiom_CHB	0.211781	0.509981	210.845	107.505
Axiom_NL	0.216426	0.563008	215.468	127.056
Axiom_EUR	0.21667	0.527978	215.712	144.83
OmniExpress	0.231745	0.523303	230.72	123.606
GSA	0.221912	0.561318	220.931	122.16
Axiom_LAT	0.262476	0.59269	261.315	155.179
Axiom_UKB	0.265592	0.870133	264.418	171.976
Cyto850	0.273837	0.605754	272.626	167.843
OmniZH	0.290119	0.609847	288.836	171.778
PMRA	0.280374	0.713924	279.134	150.195
PMDA	0.280637	1.03311	279.124	211.912
Affy6.0	0.300963	0.665513	299.632	149.142
Multi_AFR	0.454921	1.04096	452.909	259.677
Multi_EUR	0.470694	1.03909	468.613	258.198
Global	0.558749	1.15989	556.278	290.832
Axiom_AFR	0.729391	1.06568	726.165	402.576
Omni2.5	0.784653	1.0772	781.183	376.01
Omni5	1.37489	1.55442	1368.81	621.582
